# Supplementary material for: Divergent Fine-Scale Recombination Landscapes between a Freshwater and Marine Population of Threespine Stickleback Fish
Source: Genome Biol Evol. 2019 Apr 27;11(6):1552–72. doi: 10.1093/gbe/evz090 (PMC6553505; doi:10.1093/gbe/evz090)
Supplement: Supplementary_Material_evz090 [file supplementary_material_evz090.zip]

Archive with 4 entries (4 files):
- SuppFig6_GBE_revision_final_march.jpeg
- SuppFig7_GBE_revision_final_march.jpeg
- SuppFigs_final_GBE_revision_submission.docx
- SuppTables_GBE_submission_Final.xlsx
