# Supplementary material for: Divergent Fine-Scale Recombination Landscapes between a Freshwater and Marine Population of Threespine Stickleback Fish
Source: Genome Biol Evol. 2019 Apr 27;11(6):1552–72. doi: 10.1093/gbe/evz090 (PMC6553505; doi:10.1093/gbe/evz090)
Supplement: Supplementary_Material_evz090 [file supplementary_material_evz090.zip › SuppTables_GBE_submission_Final.xlsx]

## Sheet: Supp Table 1
Supplemental Table 1. Recombination Rates Across Chromosomes
Chromosome Number	Chromosome Size (Mb)	Puget Sound Rates	Lake Washington Rates
1	29.63	0.061306	0.025201
2	23.7	0.070134	0.03636
3	17.8	0.075625	0.044101
4	34.14	0.071763	0.027379
5	15.56	0.076076	0.034551
6	18.85	0.072056	0.039526
7	30.84	0.078298	0.026307
8	20.53	0.064039	0.03589
9	20.58	0.071925	0.034027
10	18.03	0.070247	0.033103
11	17.64	0.06548	0.026497
12	20.76	0.071026	0.032285
13	20.74	0.066198	0.035399
14	16.17	0.069715	0.040328
15	17.32	0.068884	0.04133
16	19.52	0.063856	0.030847
17	20.25	0.100184	0.046803
18	15.99	0.091202	0.047029
20	20.45	0.065718	0.031117
21	17.35	0.094	0.035035

## Sheet: Supp Table 2
Supplemental Table 2. Recombination Rates Between Filtering Schemes
Population	Lake Washington		Puget Sound
Filtering Scheme	Overall Recombination Rate (ρ/bp)	P value*	Overall Recombination Rate (ρ/bp)	P value*
Over-Filtered SNP set	0.025	<0.001	0.062	<0.001
Under-Filtered SNP set	0.029	<0.001	0.073	<0.001
No Ancestral Priors SNP set	0.028	0.152	0.072	0.812
Non-HWE SNPs excluded SNP set	0.027	<0.001	0.07	<0.001
*Wilcoxon rank test

## Sheet: Supp Table 3
Supplemental Table 3. False positive and false negative rates for fin simulations.
Simulation	Average Number of Total Hotspots	Average Number of True Hotspots	Average Number of False Postives	Average Number of False Negatives	Average False Positive Rate	Average False Negative Rate
Control	2.152 (±0.045)	1.688 (±0.038)	0.464 (±0.030)	1.312 (±0.038)	0.116	0.328
Lake Washington, Strength 0.1	2.616 (±0.043)	2.078 (±0.032)	0.538 (±0.030)	0.922 (±0.032)	0.135	0.231
Puget Sound, Strength 0.1	2.836 (±0.048)	2.036 (±0.035)	0.8 (±0.037)	0.964 (±0.035)	0.2	0.241
Lake Washington, Strength 0.9	4.472 (±0.097)	1.400 (±0.045)	3.072 (±0.093)	1.6 (±0.045)	0.758	0.392
Puget Sound, Strength 0.9	4.682 (±0.111)	1.236(±0.045)	3.446 (±0.100)	1.764 (±0.045)	0.888	0.433

## Sheet: Supp Table 4 - Genes SharedHot
Supplemental Table 4. Genes enriched around Hotspots (Shared)
Gene ID	GO terms
ENSGACG00000000584	GO:0016020,GO:0016021,GO:0046872,GO:0008270
ENSGACG00000000705	GO:0016020,GO:0016021,GO:0004930,GO:0007186,GO:0032496
ENSGACG00000000790	GO:0016020,GO:0016021,GO:0005887,GO:0004672,GO:0005524,GO:0006468,GO:0000166,GO:0004713,GO:0005003,GO:0007169,GO:0018108,GO:0048013
ENSGACG00000001939	No GO annotation
ENSGACG00000002297	GO:0005886,GO:0016020,GO:0016021,GO:0007155,GO:0005509,GO:0007156
ENSGACG00000002930	No GO annotation
ENSGACG00000003010	GO:0003676
ENSGACG00000003011	GO:0005622,GO:0003735,GO:0006412,GO:0005840,GO:0015935
ENSGACG00000003407	No GO annotation
ENSGACG00000004023	GO:0016020,GO:0016021
ENSGACG00000004323	GO:0005634,GO:0003677
ENSGACG00000004636	GO:0005886,GO:0016020,GO:0016021,GO:0004930,GO:0007186,GO:0007165,GO:0050896,GO:0004984,GO:0007608,GO:0050911
ENSGACG00000004690	No GO annotation
ENSGACG00000005648	GO:0005634,GO:0003700,GO:0006355,GO:0003677
ENSGACG00000006487	GO:0046983
ENSGACG00000006963	GO:0005886,GO:0016020,GO:0016021,GO:0004930,GO:0007186,GO:0007165,GO:0050896,GO:0004984,GO:0007608,GO:0050911
ENSGACG00000007334	GO:0046983,GO:0005634,GO:0003677,GO:0006355,GO:0006351,GO:0050768
ENSGACG00000007429	No GO annotation
ENSGACG00000007430	No GO annotation
ENSGACG00000007889	No GO annotation
ENSGACG00000007960	GO:0016020,GO:0016021,GO:0046872,GO:0016491,GO:0055114,GO:0004097,GO:0006585,GO:0032438,GO:0043473,GO:0048066,GO:0050935
ENSGACG00000009029	GO:0005576,GO:0005581
ENSGACG00000009275	GO:0016020,GO:0016021,GO:0005509,GO:1901342
ENSGACG00000009463	GO:0003824,GO:0030170,GO:0016829,GO:0019752,GO:0016831
ENSGACG00000009713	No GO annotation
ENSGACG00000010355	GO:0046983,GO:0006355,GO:0006959,GO:0045670,GO:0045893
ENSGACG00000010589	No GO annotation
ENSGACG00000010590	No GO annotation
ENSGACG00000010656	No GO annotation
ENSGACG00000010780	GO:0005634,GO:0003677,GO:0003700,GO:0006355,GO:0006357,GO:0043565,GO:0007507,GO:0060048,GO:1903779
ENSGACG00000011017	No GO annotation
ENSGACG00000011147	GO:0004672,GO:0005524,GO:0006468
ENSGACG00000011738	GO:0016020,GO:0016021
ENSGACG00000012843	GO:0001525,GO:0001570,GO:0042254,GO:0048703,GO:0060218
ENSGACG00000013019	GO:1904115,GO:0008090,GO:0046328
ENSGACG00000013689	GO:0055114,GO:0016491
ENSGACG00000013700	No GO annotation
ENSGACG00000014155	GO:0016020,GO:0016491,GO:0055114,GO:0022900,GO:0005739,GO:0005743,GO:0051537,GO:0070469,GO:0008121,GO:0016679
ENSGACG00000015032	GO:0003723,GO:0006397,GO:0035145
ENSGACG00000015498	GO:0006355
ENSGACG00000015670	GO:0005622,GO:0003735,GO:0006412,GO:0005840,GO:0008097,GO:0005622,GO:0003735,GO:0006412,GO:0005840,GO:0008097
ENSGACG00000015726	GO:0005576,GO:0007275,GO:0030178,GO:0031647
ENSGACG00000016124	GO:0045666,GO:0045930
ENSGACG00000016717	No GO annotation
ENSGACG00000017574	GO:0016020,GO:0016021
ENSGACG00000017680	GO:0016020,GO:0016021,GO:0016192,GO:0030154,GO:0007340
ENSGACG00000018239	GO:0016020,GO:0046983,GO:0016021
ENSGACG00000018355	GO:0016020,GO:0016021,GO:0009611,GO:0060041,GO:0070654
ENSGACG00000018415	GO:0003676
ENSGACG00000018416	No GO annotation
ENSGACG00000018478	No GO annotation
ENSGACG00000018614	GO:0046983,GO:0003677,GO:0005634,GO:0007219,GO:0000122
ENSGACG00000018615	GO:0046983,GO:0046982,GO:0007492,GO:0030917,GO:0045737,GO:0048562,GO:0050768
ENSGACG00000018758	No GO annotation
ENSGACG00000018927	No GO annotation
ENSGACG00000019053	No GO annotation
ENSGACG00000019156	GO:0016192,GO:0005794,GO:0006914,GO:0070530,GO:0031410
ENSGACG00000019189	No GO annotation
ENSGACG00000019246	GO:0016020,GO:0016021,GO:0046872,GO:0008270,GO:0046872,GO:0008270
ENSGACG00000019251	No GO annotation
ENSGACG00000019432	No GO annotation
ENSGACG00000019494	No GO annotation
ENSGACG00000019972	GO:0016020,GO:0016021
ENSGACG00000020099	No GO annotation
ENSGACG00000020144	GO:0016020,GO:0003824,GO:0005044,GO:0006898,GO:0003824,GO:0003824
ENSGACG00000020228	GO:0016020,GO:0016021,GO:0005887,GO:0005524,GO:0005216,GO:0006811,GO:0098655,GO:0060079,GO:0098794,GO:0001614,GO:0004931,GO:0033198,GO:0035590
ENSGACG00000020469	No GO annotation
ENSGACG00000020470	GO:0003824,GO:0004056,GO:0042450
ENSGACG00000020537	GO:0005886,GO:0016020,GO:0016021,GO:0004930,GO:0007186,GO:0007165,GO:0050896,GO:0004984,GO:0007608,GO:0050911

## Sheet: Supp Table 4 - Genes LW Hot
Supplemental Table 4. Genes enriched around Hotspots (Lake Washington Population-Specific)
Gene ID	Go Terms
ENSGACG00000000091	GO:0016020,GO:0016021,GO:0046872,GO:0016740,GO:0016757,GO:0016263,GO:0016266
ENSGACG00000000253	GO:0016020,GO:0016021,GO:0005216,GO:0006811,GO:0055085,GO:0005220,GO:0005262,GO:0070679,GO:0001501,GO:0006816,GO:0048016,GO:0048706,GO:0070588,GO:0005783
ENSGACG00000000412	GO:0007010,GO:0016477,GO:0098609
ENSGACG00000000539	GO:0004672,GO:0005524,GO:0006468,GO:0000166,GO:0004674
ENSGACG00000000603	GO:0001558,GO:0005576,GO:0005520
ENSGACG00000000632	No GO annotation
ENSGACG00000000700	GO:0006955,GO:0005044,GO:0006898,GO:0004521,GO:0030247,GO:0090502
ENSGACG00000000883	No GO annotation
ENSGACG00000000900	No GO annotation
ENSGACG00000000945	No GO annotation
ENSGACG00000000987	GO:0003779,GO:0051015,GO:0007010
ENSGACG00000001089	No GO annotation
ENSGACG00000001148	GO:0003676
ENSGACG00000001176	GO:0003676,GO:0003723
ENSGACG00000001179	GO:0000166,GO:0008603,GO:0030552,GO:0001932,GO:0045859,GO:0005952
ENSGACG00000001323	GO:0005737,GO:0003677,GO:0003700,GO:0006355,GO:0005634,GO:0007165,GO:0001525
ENSGACG00000001362	GO:0006355,GO:0005634,GO:0006325,GO:0006351
ENSGACG00000001373	GO:0016020,GO:0016021,GO:0016787,GO:0004721,GO:0004725,GO:0016791,GO:0006470,GO:0016311,GO:0035335
ENSGACG00000001469	GO:0046872,GO:0008270,GO:0005634,GO:0005730,GO:0003676,GO:0006351,GO:0003899,GO:0006379
ENSGACG00000001516	GO:0016020,GO:0016021,GO:0055085,GO:0008271,GO:0008510,GO:0015116,GO:0006821,GO:0008272,GO:0015701,GO:1902358
ENSGACG00000001520	GO:0005506,GO:0016705,GO:0046872,GO:0055114,GO:0016491,GO:0031418,GO:0016020,GO:0016021,GO:0032836,GO:0039021
ENSGACG00000001522	GO:0005524,GO:0000166,GO:0003779,GO:0003774,GO:0016459
ENSGACG00000001568	No GO annotation
ENSGACG00000001588	GO:0016020,GO:0016021,GO:0007155,GO:0042246
ENSGACG00000001670	GO:0005198,GO:0005882
ENSGACG00000001692	GO:0006355,GO:0003682,GO:0008013,GO:0070016,GO:0000122,GO:0007507,GO:0014812,GO:0030111,GO:0031016,GO:0042074,GO:0060028,GO:0060029,GO:0060215,GO:0060216,GO:0032783
ENSGACG00000001695	GO:0016740,GO:0008168,GO:0032259
ENSGACG00000001746	GO:0016567,GO:0004842,GO:0007411,GO:0016198,GO:0021986,GO:0031290,GO:0042068,GO:0048066,GO:0005737
ENSGACG00000001898	GO:0016055
ENSGACG00000002056	GO:0016740,GO:0008168,GO:0032259,GO:0006479
ENSGACG00000002057	No GO annotation
ENSGACG00000002268	GO:0016020,GO:0016021
ENSGACG00000002387	GO:0016020,GO:0016021,GO:0004930,GO:0007186,GO:0007165,GO:0004888,GO:0007166,GO:0004948
ENSGACG00000002444	No GO annotation
ENSGACG00000002492	GO:0004222,GO:0008237,GO:0006508
ENSGACG00000002499	No GO annotation
ENSGACG00000002510	No GO annotation
ENSGACG00000002657	GO:0004359,GO:0006541
ENSGACG00000002728	GO:0005886,GO:0016020,GO:0016021,GO:0004930,GO:0007186,GO:0007165,GO:0016500,GO:0004963,GO:0004996,GO:0001541,GO:0007283,GO:0008584,GO:0008585,GO:0038194,GO:0042699
ENSGACG00000003007	GO:0004497,GO:0005506,GO:0016491,GO:0016705,GO:0020037,GO:0046872,GO:0055114
ENSGACG00000003034	GO:0016020,GO:0016021
ENSGACG00000003037	GO:0016020,GO:0016021,GO:0005524,GO:0055085,GO:0000166,GO:0016887,GO:0042626,GO:0022857
ENSGACG00000003051	GO:0016567,GO:0046872,GO:0008270,GO:0005622,GO:0004842
ENSGACG00000003108	GO:0005634,GO:0003700,GO:0006355,GO:0051726,GO:0005667,GO:0003677
ENSGACG00000003116	No GO annotation
ENSGACG00000003169	No GO annotation
ENSGACG00000003220	No GO annotation
ENSGACG00000003276	No GO annotation
ENSGACG00000003346	GO:0042578
ENSGACG00000003398	GO:0046872,GO:0005509,GO:0046914
ENSGACG00000003408	No GO annotation
ENSGACG00000003410	GO:0005737,GO:0005524,GO:0000166,GO:0004812,GO:0006418,GO:0004820,GO:0006412,GO:0006426
ENSGACG00000003411	No GO annotation
ENSGACG00000003625	GO:0016787
ENSGACG00000003664	No GO annotation
ENSGACG00000003718	GO:0005886,GO:0016020,GO:0016021,GO:0006811,GO:0055085,GO:0005215
ENSGACG00000003776	No GO annotation
ENSGACG00000003779	GO:0005576,GO:0005102,GO:0007275,GO:0016055,GO:0021794,GO:0035844
ENSGACG00000003922	GO:0007076,GO:0000799
ENSGACG00000004039	No GO annotation
ENSGACG00000004051	GO:0016020,GO:0016021,GO:0005783,GO:0005789,GO:0016740,GO:0016746,GO:0008374,GO:0004144,GO:0019432
ENSGACG00000004100	No GO annotation
ENSGACG00000004162	GO:0005886,GO:0016020,GO:0016021,GO:0005198,GO:0005923,GO:0030054
ENSGACG00000004166	No GO annotation
ENSGACG00000004174	GO:0005506,GO:0016705,GO:0046872,GO:0055114,GO:0016491,GO:0031418
ENSGACG00000004176	GO:0003676,GO:0008168,GO:0032259
ENSGACG00000004182	GO:0006302
ENSGACG00000004232	No GO annotation
ENSGACG00000004233	No GO annotation
ENSGACG00000004337	GO:0016020,GO:0016021,GO:0004930,GO:0007186,GO:0007165,GO:0004878,GO:0038178
ENSGACG00000004341	GO:0016020,GO:0016021,GO:0004222,GO:0008237,GO:0006508
ENSGACG00000004451	GO:0005886,GO:0016020,GO:0016021,GO:0006811,GO:0055085,GO:0005215
ENSGACG00000004504	GO:0003676,GO:0003723
ENSGACG00000004510	GO:0045892,GO:0003714,GO:0030154
ENSGACG00000004559	GO:0016020,GO:0016021
ENSGACG00000004709	GO:0018149,GO:0003810
ENSGACG00000004757	GO:0003676,GO:0030326,GO:0035118,GO:0045743
ENSGACG00000004760	GO:0005525
ENSGACG00000004775	GO:0016020,GO:0016021
ENSGACG00000004798	No GO annotation
ENSGACG00000004888	GO:0016020,GO:0016021,GO:0004930,GO:0007186
ENSGACG00000005034	GO:0022008
ENSGACG00000005073	No GO annotation
ENSGACG00000005131	GO:0016020,GO:0016021
ENSGACG00000005204	GO:0016020,GO:0016021,GO:0005524,GO:0055085,GO:0000166,GO:0016887,GO:0042626,GO:0005765,GO:0015440,GO:0015833
ENSGACG00000005231	GO:0016491,GO:0055114,GO:0005739,GO:0015039
ENSGACG00000005235	No GO annotation
ENSGACG00000005241	GO:0016020,GO:0016021,GO:0038023,GO:0002250
ENSGACG00000005287	GO:0003824,GO:0006596
ENSGACG00000005313	No GO annotation
ENSGACG00000005352	GO:0004672,GO:0004674,GO:0005524,GO:0006468
ENSGACG00000005373	No GO annotation
ENSGACG00000005392	GO:0005524,GO:0000166,GO:0003677,GO:0006281,GO:0006974,GO:0030983,GO:0006298,GO:0003690,GO:0032137,GO:0043570
ENSGACG00000005449	GO:0016020,GO:0016021,GO:0007165,GO:0002376,GO:0045087
ENSGACG00000005550	GO:0003723,GO:0004826
ENSGACG00000005576	GO:0006869
ENSGACG00000005578	GO:0016020,GO:0016021,GO:0005783,GO:0005789,GO:0016740,GO:0005739,GO:0008168,GO:0032259,GO:0006629,GO:0031966,GO:0008654,GO:0008757,GO:0000773,GO:0004608,GO:0080101,GO:0006656
ENSGACG00000005666	No GO annotation
ENSGACG00000005729	GO:0016020,GO:0016021
ENSGACG00000005731	No GO annotation
ENSGACG00000005878	GO:0016787,GO:0004518,GO:0004519,GO:0004536,GO:0006308,GO:0090305
ENSGACG00000005959	GO:0016740,GO:0000166,GO:0005524,GO:0016301,GO:0016310,GO:0003824,GO:0016772
ENSGACG00000005993	GO:0016020,GO:0016021,GO:0008508,GO:0015721
ENSGACG00000006019	GO:0055114,GO:0016491,GO:0055114,GO:0016491
ENSGACG00000006064	No GO annotation
ENSGACG00000006094	GO:0016787,GO:0016791,GO:0016311
ENSGACG00000006266	GO:0008083,GO:0010469,GO:0005576,GO:0010862,GO:0014032,GO:0070374
ENSGACG00000006294	GO:0005089,GO:0035023
ENSGACG00000006319	GO:0016740,GO:0004672,GO:0005524,GO:0006468,GO:0000166,GO:0004713,GO:0016301,GO:0016310,GO:0018108,GO:0004715
ENSGACG00000006416	GO:0016020,GO:0016021,GO:0005783,GO:0005789,GO:0016740,GO:0042995,GO:0006629,GO:0006631,GO:0006633,GO:0009922,GO:0102336,GO:0102337,GO:0102338,GO:0102756,GO:0006636,GO:0019367,GO:0034625,GO:0035338,GO:0042761,GO:0034626,GO:0019368,GO:0030497,GO:0042759,GO:0030425
ENSGACG00000006450	GO:0016740,GO:0004672,GO:0005524,GO:0006468,GO:0000166,GO:0004713,GO:0016301,GO:0016310,GO:0018108,GO:0004715
ENSGACG00000006489	GO:0004364
ENSGACG00000006522	GO:0016020,GO:0016021
ENSGACG00000006534	GO:0005886,GO:0016020,GO:0016021,GO:0004930,GO:0007186,GO:0007165
ENSGACG00000006554	GO:0016020,GO:0016021
ENSGACG00000006555	GO:0016787,GO:0004725,GO:0016791,GO:0006470,GO:0016311,GO:0035335,GO:0008138
ENSGACG00000006561	GO:0010469,GO:0005576,GO:0005179
ENSGACG00000006589	No GO annotation
ENSGACG00000006594	No GO annotation
ENSGACG00000006596	GO:0005634
ENSGACG00000006793	GO:0005634,GO:0051726
ENSGACG00000006833	GO:0005886,GO:0016020,GO:0016021,GO:0007154,GO:0005921,GO:0005922,GO:0030054
ENSGACG00000006839	GO:0016020,GO:0016021,GO:0016012,GO:0042383
ENSGACG00000006921	GO:0006955,GO:0005576,GO:0005623,GO:0008009,GO:0060326,GO:0006935,GO:0006952,GO:0042056,GO:0000902,GO:0001764,GO:0001946,GO:0007411,GO:0008285,GO:0008354,GO:0009887,GO:0021730,GO:0030239,GO:0030335,GO:0030516,GO:0030900,GO:0031101,GO:0031290,GO:0035701,GO:0042074,GO:0048842,GO:0048920,GO:0050918,GO:0050930,GO:0051453,GO:0055002,GO:0090022,GO:0090024,GO:0097535,GO:0106014,GO:2000472,GO:0006955,GO:…
ENSGACG00000006943	GO:0005886,GO:0016020,GO:0016021,GO:0004930,GO:0007186,GO:0007165,GO:0050896,GO:0004984,GO:0007608,GO:0050911
ENSGACG00000007021	GO:0005737,GO:0016787,GO:0016810
ENSGACG00000007035	No GO annotation
ENSGACG00000007038	No GO annotation
ENSGACG00000007040	GO:0007155,GO:0038023,GO:0008305,GO:0007160,GO:0007229
ENSGACG00000007065	GO:0070831,GO:0005604
ENSGACG00000007070	No GO annotation
ENSGACG00000007122	GO:0003676,GO:0003723
ENSGACG00000007125	No GO annotation
ENSGACG00000007130	GO:0016020,GO:0016021
ENSGACG00000007134	GO:0005634,GO:0003677,GO:0006355,GO:0043565,GO:0000981,GO:0000122
ENSGACG00000007154	No GO annotation
ENSGACG00000007222	GO:0004672,GO:0005524,GO:0006468
ENSGACG00000007225	No GO annotation
ENSGACG00000007227	GO:0070449,GO:0006368,GO:0030891
ENSGACG00000007292	GO:0005622,GO:0004672,GO:0005524,GO:0006468,GO:0000165,GO:0004707
ENSGACG00000007299	GO:0032259,GO:0008170
ENSGACG00000007344	GO:0005622,GO:0016192,GO:0006886,GO:0030131
ENSGACG00000007363	No GO annotation
ENSGACG00000007386	GO:0008270,GO:0005634,GO:0003677,GO:0006355,GO:0043565,GO:0003682,GO:0031063,GO:0040036,GO:0045879,GO:0048839,GO:0051216,GO:0060037,GO:0060536
ENSGACG00000007388	GO:0016020,GO:0016021,GO:0090482,GO:0035461,GO:0051180
ENSGACG00000007391	GO:0043066,GO:0004672,GO:0004674,GO:0005524,GO:0006468
ENSGACG00000007422	GO:0016787,GO:0006508,GO:0008233,GO:0004252,GO:0008236
ENSGACG00000007457	GO:0019904
ENSGACG00000007461	GO:0016787,GO:0006508,GO:0008233,GO:0004252,GO:0008236
ENSGACG00000007466	GO:0051015,GO:0090286,GO:0005635,GO:0034993
ENSGACG00000007591	GO:0005509
ENSGACG00000007701	GO:0003676
ENSGACG00000007716	GO:0016020,GO:0016021,GO:0016740,GO:0016757,GO:0006486,GO:0005794,GO:0000139,GO:0008378
ENSGACG00000007788	GO:0005634,GO:0003677,GO:0006355,GO:0043565,GO:0003358,GO:0007420,GO:0021703,GO:0048666
ENSGACG00000007830	GO:0016020,GO:0016021,GO:0008021
ENSGACG00000007840	GO:0016020,GO:0016021
ENSGACG00000007880	GO:0005886,GO:0016020,GO:0016021,GO:0004930,GO:0007186,GO:0007165,GO:0050896,GO:0004984,GO:0007608,GO:0050911
ENSGACG00000007916	GO:0016020,GO:0016021,GO:0004497,GO:0005506,GO:0016491,GO:0016705,GO:0020037,GO:0046872,GO:0055114,GO:0006704
ENSGACG00000007947	GO:0016020,GO:0016021
ENSGACG00000007962	GO:0044599
ENSGACG00000007974	No GO annotation
ENSGACG00000008026	GO:0007155,GO:0005102,GO:0030155,GO:0030334,GO:0045995
ENSGACG00000008066	GO:0016020,GO:0016021
ENSGACG00000008072	GO:0005886,GO:0016020,GO:0016021,GO:0004930,GO:0007186,GO:0007165,GO:0001609,GO:0001973
ENSGACG00000008101	No GO annotation
ENSGACG00000008268	GO:0016020,GO:0016021,GO:0007224
ENSGACG00000008330	GO:0016020,GO:0016021
ENSGACG00000008355	GO:0016020,GO:0016021
ENSGACG00000008390	No GO annotation
ENSGACG00000008393	GO:0005524,GO:0006464,GO:0018095
ENSGACG00000008592	GO:0005509
ENSGACG00000008818	GO:0016020,GO:0016021
ENSGACG00000008840	GO:0016020,GO:0016021,GO:0008373,GO:0016740,GO:0016757,GO:0006486,GO:0097503,GO:0005794
ENSGACG00000008842	GO:0016020,GO:0016021,GO:0008373,GO:0016740,GO:0016757,GO:0006486,GO:0097503,GO:0005794
ENSGACG00000008851	No GO annotation
ENSGACG00000008954	GO:0005623,GO:0001570,GO:0007058,GO:0007080,GO:0007507,GO:0022008,GO:0030182,GO:0030953,GO:0043066,GO:0043523,GO:0045132,GO:0045766,GO:0051311,GO:0090307
ENSGACG00000009013	GO:0016020,GO:0016021,GO:0016740,GO:0004672,GO:0005524,GO:0006468,GO:0000166,GO:0016301,GO:0016310,GO:0004674,GO:0004675,GO:0007178
ENSGACG00000009035	GO:0016020,GO:0016021,GO:0001525,GO:0001568,GO:0001944,GO:0001946,GO:0007368,GO:0031103,GO:0060026,GO:0060271,GO:0060287
ENSGACG00000009062	No GO annotation
ENSGACG00000009184	GO:0004672,GO:0004674,GO:0005524,GO:0006468
ENSGACG00000009256	GO:0005634,GO:0003677,GO:0006355,GO:0043565,GO:0007507,GO:0008016
ENSGACG00000009227	GO:0016020,GO:0016021,GO:0006869,GO:0008289,GO:0061817
ENSGACG00000009260	GO:0016746,GO:0000062
ENSGACG00000009265	GO:0046872,GO:0016740,GO:0008270,GO:0005634,GO:0003677,GO:0006260,GO:0003676,GO:0006281,GO:0000166,GO:0016779,GO:0051536,GO:0051539,GO:0003887,GO:0071897,GO:0008622
ENSGACG00000009279	GO:0046872,GO:0008270,GO:0003676
ENSGACG00000009288	GO:0003676
ENSGACG00000009352	GO:0005886,GO:0016020,GO:0016021,GO:0005198,GO:0005923,GO:0030054
ENSGACG00000009355	GO:0055114,GO:0016491,GO:0051537,GO:0050660,GO:0072114
ENSGACG00000009434	No GO annotation
ENSGACG00000009441	GO:0016020,GO:0016021,GO:0055085,GO:0022857
ENSGACG00000009479	GO:0046983,GO:0005737,GO:0005634,GO:0003677,GO:0003700,GO:0006355,GO:0005667,GO:0006351
ENSGACG00000009504	No GO annotation
ENSGACG00000009517	GO:0016020,GO:0016021,GO:0004930,GO:0007186,GO:0005509,GO:0004888,GO:0007166
ENSGACG00000009670	GO:0003723
ENSGACG00000009667	GO:0005622,GO:0007264,GO:0000166,GO:0005525,GO:0003924
ENSGACG00000009734	No GO annotation
ENSGACG00000009735	GO:0006955,GO:0005044,GO:0006898,GO:0030247
ENSGACG00000009757	GO:0016020,GO:0016021,GO:0005887,GO:0004672,GO:0005524,GO:0006468,GO:0004713,GO:0007169,GO:0018108,GO:0004714,GO:0038062,GO:0038063
ENSGACG00000009758	GO:0005634,GO:0003700,GO:0006355,GO:0003677,GO:0035329
ENSGACG00000009820	GO:0016020,GO:0016021,GO:0004930,GO:0007186,GO:0007165,GO:0070915,GO:0007368,GO:0030218,GO:0045648,GO:0050848,GO:0060271,GO:0061371,GO:0070121
ENSGACG00000009825	GO:0016020,GO:0016021,GO:0030246
ENSGACG00000009826	No GO annotation
ENSGACG00000009870	GO:0016020,GO:0016021,GO:0042552,GO:0006658,GO:0006665
ENSGACG00000009909	No GO annotation
ENSGACG00000009924	GO:0016020,GO:0016021
ENSGACG00000009937	GO:0005737,GO:0046872,GO:0016740,GO:0008270,GO:0008168,GO:0032259,GO:0047150,GO:0009086
ENSGACG00000009957	GO:0016020,GO:0005622,GO:0016021,GO:0016192,GO:0006886,GO:0005484,GO:0061025,GO:0000149,GO:0017157
ENSGACG00000009963	GO:0016020,GO:0019221,GO:0004896
ENSGACG00000009993	GO:0055114,GO:0016491
ENSGACG00000010008	GO:0016740,GO:0000166,GO:0005524,GO:0016301,GO:0016310,GO:0016307,GO:0046488,GO:0046854
ENSGACG00000010020	GO:0003677,GO:0006281,GO:0003887,GO:0071897,GO:0003684
ENSGACG00000010161	GO:0007165
ENSGACG00000010196	GO:0016020,GO:0016021,GO:0004497,GO:0005506,GO:0016491,GO:0016705,GO:0016712,GO:0020037,GO:0046872,GO:0055114
ENSGACG00000010213	No GO annotation
ENSGACG00000010272	GO:0046872,GO:0016787,GO:0004721,GO:0006470,GO:0072357,GO:0004722,GO:0000164
ENSGACG00000010274	GO:0046872,GO:0008270,GO:0003677,GO:0003700,GO:0006355,GO:0005634,GO:0043565,GO:0045893,GO:0001889,GO:0001947,GO:0007507,GO:0030099,GO:0035050,GO:0045944,GO:0048797,GO:0055010,GO:0060975,GO:0061026
ENSGACG00000010419	GO:0016020,GO:0016021
ENSGACG00000010690	GO:0016020,GO:0016021,GO:0004415,GO:0001947,GO:0003143,GO:0003190,GO:0003197,GO:0003318,GO:0016203,GO:0030214,GO:0055008,GO:0060415,GO:0060974,GO:1900748,GO:1901203,GO:1903670,GO:0005887
ENSGACG00000010927	GO:0016020,GO:0016021,GO:0055085,GO:0015238,GO:0015297,GO:0006855
ENSGACG00000010968	GO:0016020,GO:0016021,GO:0055085,GO:0022857,GO:0005215,GO:0003179,GO:0007507,GO:0044381,GO:0060047
ENSGACG00000011146	GO:0055114,GO:0016702
ENSGACG00000011154	GO:0001878
ENSGACG00000011272	GO:0005525,GO:0003924
ENSGACG00000011486	GO:0005576,GO:0005975,GO:0004553,GO:0008061,GO:0006030
ENSGACG00000011623	GO:0007165,GO:0032515,GO:0004864
ENSGACG00000011634	No GO annotation
ENSGACG00000011758	No GO annotation
ENSGACG00000011854	GO:0046872,GO:0008270,GO:0003677
ENSGACG00000011891	No GO annotation
ENSGACG00000011918	GO:0005634,GO:0003700,GO:0006355,GO:0003677,GO:0043565,GO:0001945,GO:0048659,GO:0048745
ENSGACG00000011980	GO:0016020,GO:0016021
ENSGACG00000012020	No GO annotation
ENSGACG00000012183	GO:0005509
ENSGACG00000012242	GO:0007283
ENSGACG00000012244	GO:0016020,GO:0005622,GO:0016021,GO:0016192,GO:0006886,GO:0005484,GO:0061025,GO:0030154,GO:0007340
ENSGACG00000012376	GO:0007034
ENSGACG00000012399	No GO annotation
ENSGACG00000012462	No GO annotation
ENSGACG00000012633	GO:0016491,GO:0055114,GO:0035999,GO:0004489,GO:0006555
ENSGACG00000012648	No GO annotation
ENSGACG00000012714	GO:0005886,GO:0016020,GO:0016021,GO:0005198,GO:0005923,GO:0030054
ENSGACG00000012717	GO:0005886,GO:0016020,GO:0016021,GO:0005198,GO:0005923,GO:0030054,GO:0031174
ENSGACG00000012763	GO:0016020,GO:0016021
ENSGACG00000012797	GO:0016020,GO:0016021
ENSGACG00000013062	GO:0016020,GO:0016021
ENSGACG00000013095	GO:0016020,GO:0016021,GO:0008081,GO:0006629
ENSGACG00000013133	GO:0007165,GO:0043087,GO:0036269,GO:0048854
ENSGACG00000013195	GO:0008380
ENSGACG00000013199	No GO annotation
ENSGACG00000013205	GO:0005622,GO:0010469,GO:0005576,GO:0007218,GO:0048018,GO:0007189,GO:0005576,GO:0007218
ENSGACG00000013212	No GO annotation
ENSGACG00000013436	GO:0016020,GO:0016021,GO:0016787,GO:0006811,GO:0000166,GO:0005524,GO:0006816,GO:0005388,GO:0099132,GO:0070588
ENSGACG00000013494	No GO annotation
ENSGACG00000013602	GO:0003677,GO:0003676,GO:0015074
ENSGACG00000013608	GO:0016020,GO:0016021
ENSGACG00000013711	GO:0016020,GO:0016021,GO:0055085
ENSGACG00000013738	GO:0003723
ENSGACG00000013742	GO:0003676,GO:0003723
ENSGACG00000013744	GO:0016740,GO:0004842,GO:0016567
ENSGACG00000013767	GO:0006508,GO:0004197,GO:0051092
ENSGACG00000013792	GO:0005622,GO:0003735,GO:0006412,GO:0005840
ENSGACG00000014186	GO:0008083,GO:0010469,GO:0005576,GO:0005104,GO:0008543,GO:0001501,GO:0001708,GO:0007422,GO:0009880,GO:0009952,GO:0009953,GO:0014032,GO:0021571,GO:0021572,GO:0021703,GO:0021984,GO:0021985,GO:0030177,GO:0030335,GO:0030901,GO:0030902,GO:0030916,GO:0042472,GO:0043049,GO:0043066,GO:0045666,GO:0048665,GO:0048666,GO:0048702,GO:0048709,GO:0048840,GO:0048920,GO:0050769,GO:0051216,GO:0060041,GO:0060059,GO:…
ENSGACG00000014210	No GO annotation
ENSGACG00000014219	GO:0006511,GO:0036459,GO:0016579
ENSGACG00000014274	No GO annotation
ENSGACG00000014281	GO:0016020,GO:0016021
ENSGACG00000014322	GO:0005886,GO:0016020,GO:0016021,GO:0007155,GO:0005509,GO:0007156
ENSGACG00000014388	GO:0016020,GO:0016021,GO:0007186,GO:0019236
ENSGACG00000014394	GO:0003824,GO:0004767,GO:0006685
ENSGACG00000014396	No GO annotation
ENSGACG00000014610	GO:0008233,GO:0006508
ENSGACG00000014693	GO:0006355,GO:0005634,GO:0006325,GO:0006351
ENSGACG00000014813	GO:0016020,GO:0005975,GO:0016758,GO:0016021
ENSGACG00000014837	GO:0005622,GO:0016740,GO:0004672,GO:0005524,GO:0006468,GO:0000166,GO:0004674,GO:0000165,GO:0004707,GO:0030177,GO:0045746,GO:0050769
ENSGACG00000014839	GO:0016020,GO:0016021,GO:0005216,GO:0005244,GO:0005249,GO:0005267,GO:0006811,GO:0006813,GO:0034765,GO:0051260,GO:0055085,GO:0071805,GO:0008076
ENSGACG00000014845	No GO annotation
ENSGACG00000014846	GO:0046872,GO:0008270,GO:0005634,GO:0003677,GO:0003700,GO:0006355,GO:0003707,GO:0043565,GO:0006351,GO:0043401,GO:0004879,GO:0030522
ENSGACG00000014996	No GO annotation
ENSGACG00000015006	GO:0005509,GO:0005544,GO:0007268,GO:0017158
ENSGACG00000015044	No GO annotation
ENSGACG00000015109	GO:0005874,GO:0008017,GO:0005516,GO:0031175,GO:0030507,GO:0005874,GO:0008017,GO:0005516,GO:0031175,GO:0030507
ENSGACG00000015172	GO:0016740,GO:0005794,GO:0016021,GO:0008146,GO:0000139,GO:0005975,GO:0016051
ENSGACG00000015293	GO:0016020,GO:0016021,GO:0000062,GO:0030242
ENSGACG00000015342	GO:0046872,GO:0005634,GO:0003677,GO:0003676
ENSGACG00000015347	GO:0006914,GO:0006914
ENSGACG00000015541	GO:0005856,GO:0008017,GO:0006915
ENSGACG00000015582	GO:0016020,GO:0016021
ENSGACG00000015621	GO:0005634,GO:0051726,GO:0048339
ENSGACG00000015632	No GO annotation
ENSGACG00000015680	No GO annotation
ENSGACG00000015753	GO:0016020,GO:0016021,GO:0004930,GO:0007186,GO:0007596,GO:0007165,GO:0015057,GO:0070493
ENSGACG00000015773	GO:0016020,GO:0016021,GO:0004930,GO:0007186,GO:0007165
ENSGACG00000015805	No GO annotation
ENSGACG00000015868	No GO annotation
ENSGACG00000015877	No GO annotation
ENSGACG00000015883	GO:0005509
ENSGACG00000015952	GO:0005886,GO:0016020,GO:0016021,GO:0004930,GO:0007186,GO:0007165,GO:0004977,GO:0004980
ENSGACG00000015977	GO:0005739
ENSGACG00000015980	GO:0003677,GO:0003700,GO:0006355,GO:0005634
ENSGACG00000016002	No GO annotation
ENSGACG00000016010	GO:0006811,GO:0015991,GO:0015078,GO:0033179,GO:0015991,GO:0015078,GO:0033179
ENSGACG00000016065	GO:0016020,GO:0016021,GO:0016740,GO:0016757,GO:0006486,GO:0005794,GO:0000139,GO:0008378
ENSGACG00000016182	GO:0016020,GO:0016021,GO:0016740,GO:0016757,GO:0005794,GO:0030246,GO:0000139,GO:0006486,GO:0030500
ENSGACG00000016207	GO:0016020,GO:0016021,GO:0005509
ENSGACG00000016263	GO:0016020,GO:0016021
ENSGACG00000016278	GO:0016020,GO:0016021,GO:0006811,GO:0055085,GO:0005886,GO:0035725,GO:0008273
ENSGACG00000016325	GO:0016787
ENSGACG00000016350	No GO annotation
ENSGACG00000016493	No GO annotation
ENSGACG00000016579	GO:0016020,GO:0016021,GO:0016740,GO:0016757,GO:0016758,GO:0015020
ENSGACG00000016640	GO:0005615,GO:0010506
ENSGACG00000016654	No GO annotation
ENSGACG00000016666	GO:0005634,GO:0003700,GO:0006355,GO:0003677,GO:0043565
ENSGACG00000016807	GO:0008083,GO:0010469,GO:0005576,GO:0005104,GO:0008543
ENSGACG00000016861	No GO annotation
ENSGACG00000016942	GO:0004672,GO:0005524,GO:0006468,GO:0000166,GO:0004674,GO:0005634,GO:0005737
ENSGACG00000016959	GO:0016020,GO:0016021,GO:0055085,GO:0022857
ENSGACG00000017009	No GO annotation
ENSGACG00000017154	GO:0016787,GO:0046856
ENSGACG00000017311	GO:0046872,GO:0004114,GO:0008081,GO:0016787,GO:0007165
ENSGACG00000017347	GO:0005737,GO:0016020,GO:0006886,GO:0000139,GO:0008565,GO:0048280
ENSGACG00000017393	GO:0016020,GO:0016021,GO:0004930,GO:0007186,GO:0007165,GO:0004888,GO:0007166
ENSGACG00000017521	GO:0045638,GO:0060215,GO:0060216
ENSGACG00000017541	GO:0035556,GO:0005737,GO:0005085,GO:0005089,GO:0035023
ENSGACG00000017642	GO:0016020,GO:0016021,GO:0016740,GO:0016746,GO:0019706
ENSGACG00000017734	No GO annotation
ENSGACG00000017748	GO:0046872
ENSGACG00000017817	GO:0016020,GO:0016021,GO:0016757,GO:0006486,GO:0005794,GO:0000139,GO:0008378
ENSGACG00000017863	GO:0005509
ENSGACG00000017892	GO:0005615,GO:0005509,GO:0062023,GO:0005518
ENSGACG00000017905	GO:0016020,GO:0016021,GO:0007155,GO:0005509,GO:0007156,GO:0005886
ENSGACG00000018004	GO:0005634,GO:0003677,GO:0006355,GO:0043565
ENSGACG00000018050	GO:0006955,GO:0005576,GO:0008009,GO:0060326
ENSGACG00000018062	GO:0004360,GO:0097367,GO:1901135,GO:1901137
ENSGACG00000018147	GO:0046872,GO:0016740,GO:0005634,GO:0008168,GO:0032259,GO:0018024,GO:0034968
ENSGACG00000018171	No GO annotation
ENSGACG00000018190	No GO annotation
ENSGACG00000018242	No GO annotation
ENSGACG00000018330	GO:0005509
ENSGACG00000018366	GO:0008270,GO:0006508,GO:0004181,GO:0008270,GO:0006508,GO:0004181
ENSGACG00000018389	No GO annotation
ENSGACG00000018445	GO:0046872,GO:0016740,GO:0000166,GO:0008033,GO:0000287,GO:0005525,GO:0006400,GO:0016779,GO:0008193,GO:0099116
ENSGACG00000018464	GO:0016740,GO:0004842,GO:0016567
ENSGACG00000018466	No GO annotation
ENSGACG00000018512	No GO annotation
ENSGACG00000018520	GO:0046872,GO:0030900,GO:0031076
ENSGACG00000018676	GO:0016020,GO:0006811,GO:0005739,GO:0005743,GO:0015078,GO:0015986,GO:0000276
ENSGACG00000018732	GO:0005576,GO:0005615,GO:0010951,GO:0004866,GO:0006956
ENSGACG00000018770	GO:0016787,GO:0006508,GO:0008233,GO:0008234,GO:0004197
ENSGACG00000018791	GO:0016740,GO:0008270,GO:0003677,GO:0005634,GO:0006351,GO:0016779,GO:0003899,GO:0014032,GO:0048703
ENSGACG00000018801	No GO annotation
ENSGACG00000018803	GO:0007165,GO:0034334
ENSGACG00000018826	No GO annotation
ENSGACG00000018829	GO:0005886,GO:0016020,GO:0016021,GO:0004930,GO:0007186,GO:0007165
ENSGACG00000018851	GO:0016020,GO:0016021
ENSGACG00000018852	GO:0016020,GO:0016021
ENSGACG00000018898	GO:0009409,GO:0014850,GO:0050728,GO:0090336
ENSGACG00000018964	GO:0005576,GO:0005509,GO:0030198,GO:0016504,GO:0010952
ENSGACG00000019073	GO:0016020,GO:0016021,GO:0015293,GO:0055085
ENSGACG00000019098	GO:0005622,GO:0000166,GO:0005525
ENSGACG00000019133	No GO annotation
ENSGACG00000019183	No GO annotation
ENSGACG00000019230	GO:0016020,GO:0016021
ENSGACG00000019262	No GO annotation
ENSGACG00000019287	GO:0006955,GO:0005576,GO:0002376,GO:0002474,GO:0042612
ENSGACG00000019296	GO:0016020,GO:0016021,GO:0020027,GO:0030218,GO:0042541
ENSGACG00000019328	GO:0016020,GO:0016021,GO:0004930,GO:0007186
ENSGACG00000019373	GO:0035091,GO:0015031,GO:0035091,GO:0035091,GO:0015031
ENSGACG00000019405	No GO annotation
ENSGACG00000019468	GO:0005634,GO:0003700,GO:0006355,GO:0005667,GO:0003677,GO:0001946,GO:0002040,GO:0008045,GO:0045892,GO:0045944
ENSGACG00000019469	GO:0016020,GO:0016021,GO:0046872,GO:0055114,GO:0004392,GO:0006788
ENSGACG00000019514	No GO annotation
ENSGACG00000019545	No GO annotation
ENSGACG00000019586	No GO annotation
ENSGACG00000019600	GO:0016020,GO:0016021,GO:0005509,GO:0007275,GO:0007154,GO:0007219
ENSGACG00000019649	No GO annotation
ENSGACG00000019657	GO:0016787,GO:0004721,GO:0004725,GO:0016791,GO:0006470,GO:0016311,GO:0035335
ENSGACG00000019708	GO:0016020,GO:0016021
ENSGACG00000019753	No GO annotation
ENSGACG00000019757	No GO annotation
ENSGACG00000019770	GO:0055114,GO:0016491
ENSGACG00000019790	GO:0055114,GO:0016491
ENSGACG00000019933	GO:0005525
ENSGACG00000019976	GO:0016020,GO:0016021
ENSGACG00000019978	GO:0016020,GO:0016021
ENSGACG00000020073	No GO annotation
ENSGACG00000020137	GO:0003676,GO:0003723
ENSGACG00000020138	GO:0004672,GO:0005524,GO:0006468
ENSGACG00000020167	No GO annotation
ENSGACG00000020208	No GO annotation
ENSGACG00000020384	No GO annotation
ENSGACG00000020429	GO:0016740,GO:0007165,GO:0004672,GO:0004674,GO:0005524,GO:0006468,GO:0000166,GO:0016301,GO:0016310,GO:0004703,GO:0050254
ENSGACG00000020444	No GO annotation
ENSGACG00000020526	GO:0016020,GO:0016021
ENSGACG00000020577	GO:0016020,GO:0016021,GO:0030246
ENSGACG00000020592	GO:0004672,GO:0005524,GO:0006468,GO:0001568,GO:0001885,GO:0003211,GO:0007160,GO:0007507,GO:0008016,GO:0016203,GO:0035989,GO:0055013,GO:0060047,GO:0005737,GO:0030018,GO:0042383,GO:0004672,GO:0005524,GO:0006468
ENSGACG00000020668	No GO annotation
ENSGACG00000020684	GO:0005634,GO:0003677,GO:0006355,GO:0043565
ENSGACG00000020808	GO:0016740,GO:0007165,GO:0004672,GO:0004674,GO:0005524,GO:0006468,GO:0000166,GO:0016301,GO:0016310,GO:0004703

## Sheet: Supp Table 4 - Genes PS Hot
Supplemental Table 4. Genes enriched around Hotspots (Puget Sound Population-Specific)
Gene ID	GO Terms
ENSGACG00000000281	GO:0016020,GO:0016021,GO:0006886,GO:0005783
ENSGACG00000000310	GO:0003676,GO:0001756,GO:0009953,GO:0014029,GO:0040037,GO:0060028,GO:0060030,GO:0090243
ENSGACG00000000319	GO:0004672,GO:0005524,GO:0006468,GO:0000166,GO:0004674
ENSGACG00000000427	No GO annotation
ENSGACG00000000428	No GO annotation
ENSGACG00000000448	GO:0003676,GO:0003723,GO:0030619,GO:0060218
ENSGACG00000000489	GO:0043547,GO:0005096,GO:0008277
ENSGACG00000000523	GO:0016020,GO:0016021,GO:0004930,GO:0007186,GO:0007165
ENSGACG00000000565	GO:0007165
ENSGACG00000000590	GO:0003735,GO:0006412,GO:0005840
ENSGACG00000000633	GO:0016020,GO:0016021,GO:0006869,GO:0008289,GO:0061817
ENSGACG00000000638	GO:0046872
ENSGACG00000000825	No GO annotation
ENSGACG00000000874	GO:0005634,GO:0006355
ENSGACG00000000890	GO:0016020,GO:0016021,GO:0005783,GO:0005789,GO:0006629,GO:0016829,GO:0102158,GO:0102343,GO:0102344,GO:0102345,GO:0006631,GO:0006633
ENSGACG00000000906	GO:0016740,GO:0016757,GO:0006471,GO:0003950,GO:0006302,GO:0071696,GO:0090299
ENSGACG00000000911	GO:0016020,GO:0016021,GO:0004930,GO:0007186,GO:0007165
ENSGACG00000000936	GO:0016020,GO:0005506,GO:0016705,GO:0020037,GO:0046872,GO:0055114,GO:0005783,GO:0005789,GO:0004497,GO:0008116,GO:0001516
ENSGACG00000000984	GO:0016020,GO:0016021,GO:0004930,GO:0007186,GO:0007165
ENSGACG00000000987	GO:0003779,GO:0051015,GO:0007010
ENSGACG00000001183	GO:0016020,GO:0016021
ENSGACG00000001297	No GO annotation
ENSGACG00000001327	GO:0016020,GO:0005506,GO:0016705,GO:0020037,GO:0046872,GO:0055114,GO:0005783,GO:0005789,GO:0004497,GO:0008116,GO:0001516
ENSGACG00000001456	GO:0005634,GO:0003677,GO:0006355
ENSGACG00000001468	GO:0016020,GO:0016021,GO:0006486,GO:0008375
ENSGACG00000001530	No GO annotation
ENSGACG00000001531	GO:0016020,GO:0016021
ENSGACG00000001608	GO:0016020,GO:0016021,GO:0006508,GO:0036374,GO:0006751
ENSGACG00000001664	GO:0016020,GO:0016021,GO:0005783,GO:0005789,GO:0016787,GO:0015031,GO:0016788
ENSGACG00000001917	GO:0016020,GO:0016021,GO:0016758,GO:0006506
ENSGACG00000001931	No GO annotation
ENSGACG00000002051	GO:0016020,GO:0016021,GO:0007155,GO:0007229,GO:0008305
ENSGACG00000002163	GO:0003700,GO:0006355
ENSGACG00000002215	GO:0005886,GO:0016020,GO:0016021,GO:0004930,GO:0007186,GO:0007165,GO:0050896,GO:0004984,GO:0007608,GO:0050911
ENSGACG00000002270	GO:0060271
ENSGACG00000002271	GO:0016020,GO:0016021
ENSGACG00000002362	No GO annotation
ENSGACG00000002383	GO:0016020,GO:0016021
ENSGACG00000002384	GO:0005886,GO:0016020,GO:0016021,GO:0007154,GO:0005922
ENSGACG00000002389	GO:0003676,GO:0003723
ENSGACG00000002358	GO:0016020,GO:0016021
ENSGACG00000002402	No GO annotation
ENSGACG00000002415	No GO annotation
ENSGACG00000002424	GO:0005524
ENSGACG00000002426	GO:0016020,GO:0016021,GO:0005789,GO:0016740,GO:0006506,GO:0051377
ENSGACG00000002462	GO:0016020,GO:0016021,GO:0007155,GO:0005509,GO:0007156,GO:0005886
ENSGACG00000002471	GO:0016020,GO:0016021,GO:0004930,GO:0007186
ENSGACG00000002508	GO:0001558,GO:0005576,GO:0005520
ENSGACG00000002514	GO:0004497,GO:0005506,GO:0016491,GO:0016705,GO:0020037,GO:0046872,GO:0055114
ENSGACG00000002517	GO:0046872,GO:0016787,GO:0046854,GO:0008934,GO:0052832,GO:0052833,GO:0052834,GO:0006021,GO:0046855
ENSGACG00000002523	No GO annotation
ENSGACG00000002567	GO:0004222,GO:0006508,GO:0006364
ENSGACG00000002570	GO:0003676
ENSGACG00000002659	GO:0016020,GO:0016021
ENSGACG00000002675	No GO annotation
ENSGACG00000002673	GO:0007165,GO:0003700,GO:0006355,GO:0005634
ENSGACG00000002716	GO:0003676
ENSGACG00000002719	No GO annotation
ENSGACG00000002828	GO:0016020,GO:0016021,GO:0004930,GO:0007186,GO:0007165,GO:0009881,GO:0007601,GO:0007602,GO:0018298,GO:0050896
ENSGACG00000002840	GO:0062023
ENSGACG00000002895	No GO annotation
ENSGACG00000002905	No GO annotation
ENSGACG00000002911	GO:0046983
ENSGACG00000002913	GO:0005524,GO:0003677,GO:0006270
ENSGACG00000002918	No GO annotation
ENSGACG00000002927	GO:0005524,GO:0003676,GO:0003723,GO:0003724,GO:0006401
ENSGACG00000002975	GO:0016567,GO:0035556,GO:0005622,GO:0007259,GO:0043066
ENSGACG00000002989	GO:0005198,GO:0005882
ENSGACG00000003017	GO:0016021,GO:0016757
ENSGACG00000003022	GO:0005783,GO:0005737,GO:0009967,GO:0006417,GO:0005070
ENSGACG00000003060	GO:0016787,GO:0006508,GO:0008233,GO:0004252,GO:0008236
ENSGACG00000003074	No GO annotation
ENSGACG00000003084	GO:0016020,GO:0016021,GO:0061436,GO:0070268,GO:0032588
ENSGACG00000003107	GO:0003676
ENSGACG00000003193	No GO annotation
ENSGACG00000003200	No GO annotation
ENSGACG00000003202	GO:0003676,GO:0003723,GO:0003729,GO:0048846
ENSGACG00000003244	No GO annotation
ENSGACG00000003253	GO:0003824,GO:0030170,GO:0016829,GO:0019752,GO:0016831
ENSGACG00000003266	GO:0005622,GO:0010951,GO:0004866,GO:0004869
ENSGACG00000003300	GO:0046872,GO:0008270,GO:0005622
ENSGACG00000003335	GO:0016020,GO:0016021,GO:0005216,GO:0006811,GO:0055085,GO:0070588,GO:0005245,GO:0005891
ENSGACG00000003430	GO:0005634,GO:0003700,GO:0006355,GO:0003677,GO:0043565
ENSGACG00000003439	GO:0016740,GO:0016746,GO:0004057,GO:0016598
ENSGACG00000003447	GO:0001755,GO:0060271,GO:0005930
ENSGACG00000003503	GO:0005576
ENSGACG00000003506	GO:0016020,GO:0016021,GO:0015095,GO:0015693,GO:1903830
ENSGACG00000003508	GO:0005737,GO:0005856,GO:0005874,GO:0016055,GO:0007049,GO:0051013,GO:0051301,GO:0005813,GO:0005815,GO:0000281,GO:0030178,GO:0051168,GO:0051255,GO:0030496
ENSGACG00000003630	GO:0005622,GO:0007264,GO:0000166,GO:0005525,GO:0003924,GO:0044319,GO:1902766,GO:0005622,GO:0007264,GO:0000166,GO:0005525,GO:0003924,GO:0044319,GO:1902766
ENSGACG00000003631	GO:0016020,GO:0016021,GO:0004930,GO:0007186,GO:0004965
ENSGACG00000003727	GO:0016020,GO:0016021
ENSGACG00000003745	GO:0005886,GO:0016020,GO:0016021,GO:0007275
ENSGACG00000003785	No GO annotation
ENSGACG00000003813	GO:0016787,GO:0046856,GO:0090024
ENSGACG00000003822	No GO annotation
ENSGACG00000003856	GO:0005634,GO:0003677,GO:0006355,GO:0043565
ENSGACG00000003941	GO:0016787,GO:0005634,GO:0005730,GO:0008033,GO:0016070,GO:0090502,GO:0090501,GO:0004526,GO:0004540
ENSGACG00000004031	GO:0046872,GO:0008270,GO:0005622
ENSGACG00000004084	GO:0046872,GO:0008237,GO:0006508,GO:0016787,GO:0016805
ENSGACG00000004125	GO:0016787
ENSGACG00000004132	No GO annotation
ENSGACG00000004135	GO:0046983,GO:0005634
ENSGACG00000004152	No GO annotation
ENSGACG00000004169	GO:0016020,GO:0016192,GO:0006886,GO:0005198,GO:0005905,GO:0031410,GO:0032051,GO:0048268,GO:0030130,GO:0030132,GO:0030659,GO:0071439
ENSGACG00000004188	GO:0016020,GO:0016021
ENSGACG00000004270	GO:0016020,GO:0016021,GO:0004930,GO:0007186,GO:0004888,GO:0007166
ENSGACG00000004278	No GO annotation
ENSGACG00000004305	GO:0048675
ENSGACG00000004318	No GO annotation
ENSGACG00000004378	GO:0016787,GO:0006508,GO:0008233,GO:0042981,GO:0008234,GO:0004197,GO:0006915
ENSGACG00000004431	GO:0016020,GO:0016021,GO:0004930,GO:0007186,GO:0007165,GO:0007218,GO:0016492
ENSGACG00000004470	GO:0005737,GO:0003677,GO:0003700,GO:0006355,GO:0005634,GO:0000976,GO:0046982,GO:0006979,GO:0034599,GO:0045893,GO:0071379,GO:0071466,GO:0005667,GO:0005737,GO:0003677,GO:0003700,GO:0006355,GO:0005634,GO:0034599
ENSGACG00000004501	GO:0046872,GO:0005509
ENSGACG00000004548	GO:0005634,GO:0003677,GO:0003700,GO:0006355,GO:0007275,GO:0043565
ENSGACG00000004582	GO:0016020,GO:0016021,GO:0005783,GO:0005789,GO:0016787,GO:0003824,GO:0033961,GO:0019439
ENSGACG00000004610	GO:0005737,GO:0005856,GO:0003779,GO:0034314,GO:0005885,GO:0030833,GO:0015629
ENSGACG00000004652	GO:0010951,GO:0004869,GO:0030414,GO:0010466
ENSGACG00000004699	GO:0005622,GO:0003735,GO:0006412,GO:0005840,GO:0030218,GO:0043009
ENSGACG00000004733	GO:0005634
ENSGACG00000004762	No GO annotation
ENSGACG00000004810	GO:0007165,GO:0043547,GO:0005096
ENSGACG00000004819	GO:0043547,GO:0005096,GO:0051056
ENSGACG00000004838	GO:0006355,GO:0005634
ENSGACG00000004896	No GO annotation
ENSGACG00000004914	GO:0005634,GO:0003677,GO:0006355,GO:0043565
ENSGACG00000004923	GO:0005856,GO:0098609,GO:0050839,GO:0030054
ENSGACG00000004924	GO:0046872
ENSGACG00000004951	GO:0070840,GO:0005869,GO:0010970
ENSGACG00000004983	GO:0016020,GO:0016740,GO:0005739,GO:0008168,GO:0032259,GO:0005743,GO:0006744,GO:0004395,GO:0008425,GO:0008689,GO:0010420,GO:0061542,GO:0031314
ENSGACG00000005035	GO:0005525
ENSGACG00000005077	GO:0016740,GO:0005634,GO:0005524,GO:0000166,GO:0016301,GO:0016310,GO:0016887,GO:0004017,GO:0046940,GO:0005654,GO:0015030
ENSGACG00000005079	GO:0016020,GO:0016021,GO:0007165,GO:0005042,GO:0001569,GO:0016525,GO:0038007,GO:0048514
ENSGACG00000005132	GO:0016020,GO:0016021
ENSGACG00000005135	No GO annotation
ENSGACG00000005138	No GO annotation
ENSGACG00000005149	GO:0016491,GO:0055114,GO:0008652,GO:0016616,GO:0051287,GO:0006564,GO:0004617
ENSGACG00000005244	No GO annotation
ENSGACG00000005273	GO:0003676
ENSGACG00000005290	GO:0007507,GO:0003319,GO:0006914,GO:0060972,GO:0061371,GO:0070121,GO:0071907
ENSGACG00000005292	GO:0016020,GO:0016021,GO:0005506,GO:0016705,GO:0046872,GO:0055114,GO:0016491,GO:0031418
ENSGACG00000005320	GO:0007165
ENSGACG00000005336	GO:0005509
ENSGACG00000005368	GO:0016020,GO:0016021,GO:0016740,GO:0016757,GO:0006486,GO:0005794,GO:0000139,GO:0008378
ENSGACG00000005370	No GO annotation
ENSGACG00000005410	GO:0005506,GO:0016705,GO:0020037,GO:0055114
ENSGACG00000005415	No GO annotation
ENSGACG00000005494	GO:0005524,GO:0000166
ENSGACG00000005496	GO:0046872,GO:0016787,GO:0008270,GO:0008233,GO:0006508,GO:0006511,GO:0036459,GO:0016579,GO:0008234
ENSGACG00000005568	No GO annotation
ENSGACG00000005573	No GO annotation
ENSGACG00000005652	GO:0043022,GO:0005739
ENSGACG00000005700	GO:0016020,GO:0016021
ENSGACG00000005746	GO:0005886,GO:0016020,GO:0016021,GO:0004930,GO:0007186,GO:0007165,GO:0050896,GO:0004984,GO:0007608,GO:0050911
ENSGACG00000005751	GO:0016020,GO:0016021,GO:0007186,GO:0007165,GO:0004984,GO:0050911
ENSGACG00000005763	GO:0016020,GO:0016491,GO:0055114,GO:0006099,GO:0016627,GO:0005743,GO:0008177,GO:0050660,GO:0022900
ENSGACG00000005772	GO:0005737,GO:0005622,GO:0006508,GO:0004177,GO:0008235,GO:0030145,GO:0019538
ENSGACG00000005787	No GO annotation
ENSGACG00000005838	GO:0006508,GO:0008236
ENSGACG00000005839	No GO annotation
ENSGACG00000005847	GO:0016020,GO:0016021,GO:0016491,GO:0055114,GO:0001754,GO:0035238,GO:0060041
ENSGACG00000005879	GO:0016020,GO:0016021,GO:0016740,GO:0016757,GO:0005794,GO:0030246,GO:0000139,GO:0006486
ENSGACG00000005908	GO:0007051
ENSGACG00000005911	GO:0007051
ENSGACG00000005973	GO:0016740,GO:0008146,GO:0009725,GO:0033574
ENSGACG00000006002	GO:0008408,GO:0008409,GO:0090503
ENSGACG00000006003	No GO annotation
ENSGACG00000006006	GO:0005634
ENSGACG00000006009	GO:0005634
ENSGACG00000006014	GO:0016020,GO:0016021,GO:0004930,GO:0007186,GO:0007165,GO:0004888,GO:0007166,GO:0016525
ENSGACG00000006044	GO:0005525
ENSGACG00000006046	GO:0016020,GO:0016021,GO:0005739,GO:0005743,GO:0015187,GO:0030218,GO:1904983
ENSGACG00000006048	GO:0016020,GO:0016021
ENSGACG00000006077	No GO annotation
ENSGACG00000006083	GO:0005198
ENSGACG00000006095	GO:0003824
ENSGACG00000006185	GO:0016020,GO:0016021,GO:0004930,GO:0007186
ENSGACG00000006187	GO:0015031,GO:0005739,GO:0006886,GO:0005743,GO:0005744,GO:0015450,GO:0071806
ENSGACG00000006197	GO:0016020,GO:0016021,GO:0005623,GO:0015698,GO:0098656,GO:0006884,GO:0005225,GO:0034702
ENSGACG00000006200	GO:0008270,GO:0000724,GO:0030915,GO:0019789,GO:0016925
ENSGACG00000006220	No GO annotation
ENSGACG00000006240	GO:0003824
ENSGACG00000006244	No GO annotation
ENSGACG00000006246	GO:0005737,GO:0016787,GO:0000166,GO:0000287,GO:0016311,GO:0008253,GO:0009117
ENSGACG00000006262	GO:0003676
ENSGACG00000006267	GO:0003755,GO:0016853,GO:0000413
ENSGACG00000006293	GO:0005737,GO:0003743,GO:0006412,GO:0006413,GO:0001732,GO:0002183,GO:0005852,GO:0016282,GO:0033290
ENSGACG00000006301	GO:0005634,GO:0006281,GO:0090305,GO:0004519,GO:0003684
ENSGACG00000006334	GO:0005516
ENSGACG00000006343	No GO annotation
ENSGACG00000006345	GO:0005634,GO:0003700,GO:0006355,GO:0003677
ENSGACG00000006358	No GO annotation
ENSGACG00000006364	No GO annotation
ENSGACG00000006376	GO:0005198,GO:0005882,GO:0006936,GO:0007519,GO:0007626,GO:0010882,GO:0030239,GO:0045214,GO:0055117,GO:0060047,GO:0060538,GO:0030018,GO:0005198,GO:0005882
ENSGACG00000006389	GO:0016020,GO:0016021,GO:0016740,GO:0005794,GO:0008376,GO:0032580
ENSGACG00000006402	GO:0001558,GO:0005576,GO:0005520,GO:0001558,GO:0005576,GO:0005520,GO:0009953,GO:0030178,GO:0030509,GO:0030514,GO:0051216
ENSGACG00000006409	GO:0016020,GO:0016021
ENSGACG00000006423	No GO annotation
ENSGACG00000006446	GO:0003779
ENSGACG00000006482	GO:0016887,GO:0003697,GO:0000725,GO:0097196
ENSGACG00000006483	GO:0003676
ENSGACG00000006497	GO:0016020,GO:0016021,GO:0016740,GO:0004672,GO:0005524,GO:0006468,GO:0000166,GO:0004713,GO:0016301,GO:0007169,GO:0016310,GO:0018108,GO:0004714
ENSGACG00000006560	GO:0016020,GO:0016021
ENSGACG00000006562	GO:0016020,GO:0016021,GO:0034220,GO:0005261,GO:0098655
ENSGACG00000006633	GO:0016020,GO:0016021
ENSGACG00000006655	No GO annotation
ENSGACG00000006657	GO:0005102,GO:0010387,GO:0050862
ENSGACG00000006666	GO:0016020,GO:0016021,GO:0004930,GO:0007186,GO:0006935,GO:0004878,GO:0038178,GO:0004875,GO:0002430
ENSGACG00000006740	GO:0005525
ENSGACG00000006744	GO:0005634,GO:0003677
ENSGACG00000006817	GO:0016020,GO:0016021
ENSGACG00000006894	GO:0003676,GO:0003723,GO:0003730
ENSGACG00000006904	GO:0016020,GO:0016021,GO:0005783,GO:0005789,GO:0015031
ENSGACG00000006916	GO:0016020,GO:0016021,GO:0006486,GO:0016757,GO:0005783,GO:0015020,GO:0015012
ENSGACG00000006933	GO:0005634,GO:0003700,GO:0006355,GO:0003677,GO:0043565,GO:0001755,GO:0006366,GO:0007422,GO:0010629,GO:0014032,GO:0030318,GO:0045892,GO:0048484,GO:0048485,GO:0048937,GO:0050931,GO:0050935,GO:0051216,GO:0060351,GO:0097066
ENSGACG00000006935	GO:0016020,GO:0016021,GO:0007275,GO:0016055,GO:0042813,GO:0004888,GO:0007166
ENSGACG00000006945	GO:0003779,GO:0008157,GO:0019888,GO:0043666,GO:0004864,GO:0032515
ENSGACG00000006946	GO:0046872,GO:0004114,GO:0008081,GO:0016787,GO:0007165
ENSGACG00000006973	GO:0005886,GO:0016020,GO:0016021,GO:0004930,GO:0007186,GO:0007165,GO:0050896,GO:0004984,GO:0007608,GO:0050911
ENSGACG00000006996	GO:0005634,GO:0003677,GO:0006355,GO:0043565
ENSGACG00000007020	GO:0016020,GO:0016021,GO:0006915
ENSGACG00000007058	GO:0020037,GO:0046872,GO:0055114,GO:0022900,GO:0005739,GO:0009055,GO:0070469
ENSGACG00000007095	GO:0016740,GO:0016757,GO:0008270,GO:0003950
ENSGACG00000007105	GO:0005778,GO:0016560
ENSGACG00000007140	GO:0016020,GO:0016021
ENSGACG00000007147	No GO annotation
ENSGACG00000007181	GO:0016787,GO:0030246,GO:0005975,GO:0003824,GO:0016798,GO:0008152,GO:0004553
ENSGACG00000007188	GO:0016020,GO:0016021
ENSGACG00000007194	GO:0003334
ENSGACG00000007195	GO:0016020,GO:0016021
ENSGACG00000007216	No GO annotation
ENSGACG00000007288	GO:0015629
ENSGACG00000007294	No GO annotation
ENSGACG00000007333	GO:0016020,GO:0016021,GO:0004930,GO:0007186,GO:0007165,GO:0004969,GO:0043114,GO:0045907,GO:0048245
ENSGACG00000007343	No GO annotation
ENSGACG00000007373	GO:0046872,GO:0016787,GO:0005737,GO:0004620,GO:0006629,GO:0009395,GO:0016042,GO:0004623,GO:0102567,GO:0102568,GO:2000045
ENSGACG00000007390	No GO annotation
ENSGACG00000007436	No GO annotation
ENSGACG00000007443	No GO annotation
ENSGACG00000007478	No GO annotation
ENSGACG00000007483	GO:0016020,GO:0016021,GO:0051015,GO:0090286,GO:0005635,GO:0034993
ENSGACG00000007484	GO:0003676
ENSGACG00000007537	No GO annotation
ENSGACG00000007611	GO:0003677,GO:0003700,GO:0006355,GO:0005634,GO:0006357,GO:0031063
ENSGACG00000007617	GO:0003677,GO:0003700,GO:0006355,GO:0006357
ENSGACG00000007649	GO:0035091,GO:0003779,GO:0006897,GO:0005543,GO:0006915,GO:0048268,GO:0072583,GO:0030276,GO:0030136,GO:0001878,GO:0043009
ENSGACG00000007712	GO:0005198,GO:0051536,GO:0097428
ENSGACG00000007718	GO:0005622,GO:0032367
ENSGACG00000007736	No GO annotation
ENSGACG00000007739	GO:0008270,GO:0006508,GO:0004181
ENSGACG00000007762	GO:0005506,GO:0016491,GO:0046872,GO:0055114,GO:0016702,GO:0051213,GO:0004051,GO:0004464,GO:0008391,GO:0019369
ENSGACG00000007768	No GO annotation
ENSGACG00000007802	GO:0016020,GO:0016021
ENSGACG00000007804	GO:0016020,GO:0016021,GO:0005739
ENSGACG00000007811	GO:0003682
ENSGACG00000007818	GO:0016020,GO:0007165,GO:0000166,GO:0005525,GO:0003924
ENSGACG00000007871	GO:0016020,GO:0016021,GO:0006811,GO:0005267,GO:0071805
ENSGACG00000007941	GO:0030014
ENSGACG00000007964	No GO annotation
ENSGACG00000007983	No GO annotation
ENSGACG00000008009	GO:0006937,GO:0005861
ENSGACG00000008014	GO:0070286
ENSGACG00000008039	GO:0016740,GO:0004792
ENSGACG00000008061	GO:0016020,GO:0016021
ENSGACG00000008062	GO:0003676
ENSGACG00000008076	No GO annotation
ENSGACG00000008176	No GO annotation
ENSGACG00000008260	GO:0016020,GO:0016021
ENSGACG00000008290	No GO annotation
ENSGACG00000008297	GO:0005634,GO:0003677,GO:0006355,GO:0043565
ENSGACG00000008320	GO:0046872,GO:0005737,GO:0005524,GO:0000166,GO:0051536,GO:0051539,GO:0016226
ENSGACG00000008360	GO:0016020,GO:0016021,GO:0005783,GO:0005789
ENSGACG00000008369	GO:0003677,GO:0005634
ENSGACG00000008431	GO:0043086,GO:0004857,GO:0001540,GO:0050790
ENSGACG00000008437	No GO annotation
ENSGACG00000008454	GO:0016020,GO:0016740,GO:0016757,GO:0005794,GO:0016021,GO:0006486,GO:0032580,GO:0008424,GO:0033578
ENSGACG00000008468	GO:0055114,GO:0016491,GO:0051537,GO:0050660
ENSGACG00000008521	GO:0016740,GO:0016757,GO:0006471,GO:0003950
ENSGACG00000008603	GO:0046872,GO:0006355,GO:0003676,GO:0003723
ENSGACG00000008620	GO:0016301,GO:0016310
ENSGACG00000008621	No GO annotation
ENSGACG00000008647	GO:0035556,GO:0016020,GO:0016740,GO:0005856,GO:0004672,GO:0005524,GO:0006468,GO:0000166,GO:0004713,GO:0016301,GO:0016310,GO:0018108,GO:0004715,GO:0001779,GO:0030098,GO:0030217,GO:0033077
ENSGACG00000008699	No GO annotation
ENSGACG00000008748	GO:0016020,GO:0016021,GO:0016787,GO:0005975,GO:0016798,GO:0008152,GO:0004553
ENSGACG00000008751	GO:0008270
ENSGACG00000008801	GO:0005506,GO:0051536,GO:0016226
ENSGACG00000008813	No GO annotation
ENSGACG00000008833	GO:0016020,GO:0016021
ENSGACG00000008931	GO:0055114,GO:0016491
ENSGACG00000008939	GO:0016787,GO:0005634,GO:0005739,GO:0006281,GO:0006974,GO:0006284,GO:0016799,GO:0004844,GO:0043739,GO:0044030,GO:0045893,GO:0051568,GO:0070734
ENSGACG00000008940	GO:0022900,GO:0055114,GO:0045454,GO:0005623,GO:0015035,GO:0009055
ENSGACG00000008951	GO:0016020,GO:0016021,GO:0005783,GO:0005789,GO:0016740,GO:0016746,GO:0008374,GO:0004144,GO:0019432,GO:0001878
ENSGACG00000008963	GO:0016020,GO:0016021
ENSGACG00000008988	No GO annotation
ENSGACG00000008990	GO:0006281,GO:0003684
ENSGACG00000009100	GO:0046872,GO:0043547,GO:0005096,GO:0022604,GO:0042074
ENSGACG00000009128	No GO annotation
ENSGACG00000009172	GO:0003676
ENSGACG00000009194	GO:0016787
ENSGACG00000009216	No GO annotation
ENSGACG00000009235	No GO annotation
ENSGACG00000009282	GO:0007165
ENSGACG00000009314	GO:0008017,GO:0042802,GO:0043015,GO:0034453
ENSGACG00000009337	No GO annotation
ENSGACG00000009394	GO:0005634,GO:0003677,GO:0006355,GO:0043565
ENSGACG00000009400	GO:0016757
ENSGACG00000009420	GO:0016020,GO:0016021,GO:0004930,GO:0007186,GO:0007165,GO:0004983,GO:0007218
ENSGACG00000009438	GO:0005856
ENSGACG00000009510	GO:0016020,GO:0016021
ENSGACG00000009524	GO:0016020,GO:0016021,GO:0046872,GO:0016787,GO:0005524,GO:0006811,GO:0006813,GO:0000166,GO:0006814,GO:0005391,GO:0010248
ENSGACG00000009566	GO:0005622,GO:0007264,GO:0000166,GO:0005525,GO:0003924
ENSGACG00000009567	GO:0046983,GO:0005634,GO:0003700,GO:0006355,GO:0005667,GO:0003677
ENSGACG00000009594	GO:0046872,GO:0016787,GO:0004721,GO:0006470,GO:0003824,GO:0000287,GO:0030145,GO:0004722,GO:0043169
ENSGACG00000009635	GO:0005737,GO:0005856,GO:0005874,GO:0000166,GO:0005525,GO:0003924,GO:0005200,GO:0007010,GO:0007017,GO:0031101
ENSGACG00000009654	No GO annotation
ENSGACG00000009660	No GO annotation
ENSGACG00000009662	GO:0006955,GO:0046872,GO:0003676,GO:0003824,GO:0005044,GO:0006898,GO:0016787,GO:0030247
ENSGACG00000009679	GO:0055114,GO:0016491,GO:0055114,GO:0003677,GO:0006355,GO:0005634,GO:0016491,GO:0050660,GO:0034720,GO:0007399,GO:1900052,GO:1903706
ENSGACG00000009692	No GO annotation
ENSGACG00000009697	GO:0005975,GO:0004553,GO:0008061
ENSGACG00000009706	GO:0005622,GO:0046872,GO:0003007,GO:0007254,GO:0016055,GO:0031102,GO:0042074,GO:0060027
ENSGACG00000009742	GO:0005615,GO:0003081
ENSGACG00000009749	No GO annotation
ENSGACG00000009754	GO:0004672,GO:0004674,GO:0005524,GO:0006468
ENSGACG00000009784	No GO annotation
ENSGACG00000009805	GO:0005634,GO:0003700,GO:0006355,GO:0003677,GO:0043565
ENSGACG00000009808	GO:0016020,GO:0035556,GO:0005622,GO:0016021,GO:0004672,GO:0005524,GO:0006468,GO:0000166,GO:0016829,GO:0004383,GO:0016849,GO:0006182,GO:0009190
ENSGACG00000009811	GO:0004672,GO:0005524,GO:0006468
ENSGACG00000009877	No GO annotation
ENSGACG00000009966	No GO annotation
ENSGACG00000009976	GO:0071379,GO:0071466
ENSGACG00000010073	GO:0005737,GO:0016787,GO:0016810,GO:0070997,GO:0097485
ENSGACG00000010111	GO:0016787,GO:0004721,GO:0004725,GO:0016791,GO:0006470,GO:0016311,GO:0035335,GO:0045087
ENSGACG00000010125	GO:0008289
ENSGACG00000010164	GO:0016020,GO:0016021,GO:0007165,GO:0002376,GO:0045087,GO:0002224,GO:0019731,GO:0005783
ENSGACG00000010190	No GO annotation
ENSGACG00000010191	GO:0016020,GO:0016021,GO:0006811,GO:0005267,GO:0071805
ENSGACG00000010259	GO:0016020,GO:0016021,GO:0004930,GO:0007186,GO:0007165,GO:0045028,GO:0035589,GO:0007200,GO:0030168,GO:0090075
ENSGACG00000010262	GO:0016740,GO:0008168,GO:0032259
ENSGACG00000010298	GO:0016740,GO:0004672,GO:0005524,GO:0006468,GO:0000166,GO:0004713,GO:0016301,GO:0016310,GO:0018108,GO:0004715
ENSGACG00000010299	GO:0003779,GO:0030036,GO:0017048,GO:0016043,GO:0060026
ENSGACG00000010319	GO:0016020,GO:0016021,GO:0031224
ENSGACG00000010433	GO:0006401,GO:0055087
ENSGACG00000010477	GO:0016020,GO:0016021,GO:0004930,GO:0007186,GO:0007165,GO:0007218,GO:0008188
ENSGACG00000010507	No GO annotation
ENSGACG00000010523	No GO annotation
ENSGACG00000010534	GO:0016020,GO:0016021
ENSGACG00000010542	GO:0016787,GO:0004721,GO:0004725,GO:0016791,GO:0006470,GO:0016311,GO:0035335,GO:0005856,GO:0001756,GO:0001837,GO:0003007
ENSGACG00000010644	GO:0016020,GO:0016021,GO:0005887,GO:0055085,GO:0008028,GO:0015129,GO:0015718,GO:0035873
ENSGACG00000010645	No GO annotation
ENSGACG00000010721	GO:0005737,GO:0003824,GO:0016740,GO:0006400,GO:0051536,GO:0051539
ENSGACG00000010740	No GO annotation
ENSGACG00000010814	No GO annotation
ENSGACG00000010851	GO:0016740,GO:0006099,GO:0046912,GO:0006101,GO:0004108
ENSGACG00000010868	GO:0003779,GO:0016477,GO:0032956
ENSGACG00000010920	GO:0000398,GO:0005681
ENSGACG00000011030	GO:0005886,GO:0016020,GO:0016021,GO:0005216,GO:0006811,GO:0038023,GO:0034220,GO:0004970,GO:0035235
ENSGACG00000011073	No GO annotation
ENSGACG00000011119	GO:0005634,GO:0003677,GO:0006357,GO:0003713,GO:0035065,GO:1903508
ENSGACG00000011191	GO:0016020,GO:0016021,GO:0055085,GO:0098655,GO:0006812,GO:0008324
ENSGACG00000011194	GO:0016020,GO:0016021,GO:0007340
ENSGACG00000011206	GO:0006355
ENSGACG00000011240	GO:0004672,GO:0005524,GO:0006468
ENSGACG00000011297	GO:0005576,GO:0006644,GO:0004623,GO:0050482
ENSGACG00000011333	GO:0016491,GO:0055114
ENSGACG00000011403	GO:0006099,GO:0003824,GO:0016829,GO:0004333,GO:0006106,GO:0045239
ENSGACG00000011407	No GO annotation
ENSGACG00000011410	GO:0005524,GO:0003824,GO:0003873,GO:0006000,GO:0006003,GO:0046835
ENSGACG00000011460	GO:0016020,GO:0016757
ENSGACG00000011479	No GO annotation
ENSGACG00000011494	GO:0046872,GO:0008270,GO:0003677
ENSGACG00000011511	GO:0016020,GO:0016021,GO:0003779,GO:0051015,GO:0090286,GO:0005635,GO:0034993,GO:0007507
ENSGACG00000011565	No GO annotation
ENSGACG00000011566	GO:0016020,GO:0016021
ENSGACG00000011621	GO:0005634,GO:0003723
ENSGACG00000011691	GO:0016020,GO:0016021,GO:0046873,GO:0030001
ENSGACG00000011728	GO:0016020,GO:0016021,GO:0046872,GO:0008270
ENSGACG00000011740	GO:0005886,GO:0016020,GO:0016021,GO:0005198,GO:0005923,GO:0030054
ENSGACG00000011744	GO:0005886,GO:0016020,GO:0016021,GO:0005198,GO:0005923,GO:0030054
ENSGACG00000011753	GO:0005886,GO:0016020,GO:0016021,GO:0005198,GO:0005923,GO:0030054
ENSGACG00000011756	GO:0005911
ENSGACG00000011760	GO:0016020,GO:0016021,GO:0004930,GO:0007186,GO:0007165,GO:0004888,GO:0007166
ENSGACG00000011773	GO:0016740,GO:0007165,GO:0004672,GO:0004674,GO:0005524,GO:0006468,GO:0000166,GO:0016301,GO:0016310,GO:0004703,GO:0001947,GO:0007368,GO:0032007,GO:0035469,GO:1902017,GO:0005886
ENSGACG00000011787	GO:0016020,GO:0016021,GO:0016192
ENSGACG00000011826	GO:0016020,GO:0016021,GO:0005319,GO:0006869
ENSGACG00000011841	No GO annotation
ENSGACG00000011845	GO:0032259,GO:0008171
ENSGACG00000011848	GO:0016787,GO:0016798,GO:0008152,GO:0006629,GO:0006665,GO:0004348
ENSGACG00000011855	No GO annotation
ENSGACG00000011937	No GO annotation
ENSGACG00000011941	No GO annotation
ENSGACG00000011954	GO:0006355,GO:0048701
ENSGACG00000012041	No GO annotation
ENSGACG00000012046	No GO annotation
ENSGACG00000012166	GO:0005634,GO:0006260,GO:0000811
ENSGACG00000012168	GO:0035845,GO:0042462,GO:0036064
ENSGACG00000012222	GO:0007165,GO:0019888,GO:0043666,GO:0000159,GO:0007165,GO:0019888,GO:0043666,GO:0000159
ENSGACG00000012292	GO:0016020,GO:0016021,GO:0004222,GO:0008237,GO:0006508
ENSGACG00000012331	No GO annotation
ENSGACG00000012350	GO:0005634,GO:0003677,GO:0030097,GO:0030099,GO:0030223,GO:0030225,GO:0060218
ENSGACG00000012463	GO:0008289,GO:0032052
ENSGACG00000012513	GO:0016020,GO:0016021,GO:0004930,GO:0007186,GO:0007165
ENSGACG00000012523	GO:0003676
ENSGACG00000012525	GO:0016787,GO:0006508,GO:0008233,GO:0004252,GO:0008236
ENSGACG00000012589	No GO annotation
ENSGACG00000012636	GO:0004672,GO:0005524,GO:0006468
ENSGACG00000012682	No GO annotation
ENSGACG00000012698	GO:0008270
ENSGACG00000012795	GO:0016020,GO:0016021,GO:0060262
ENSGACG00000012856	GO:0016020,GO:0016021,GO:0004930,GO:0007186
ENSGACG00000012884	No GO annotation
ENSGACG00000012907	No GO annotation
ENSGACG00000012948	GO:0006508,GO:0004252
ENSGACG00000012949	GO:0016020,GO:0016021,GO:0016740,GO:0016746,GO:0019706,GO:0016409,GO:0018345
ENSGACG00000012950	GO:0016020,GO:0016021
ENSGACG00000012951	GO:0006508,GO:0004252
ENSGACG00000012953	No GO annotation
ENSGACG00000012963	GO:0016740,GO:0000166,GO:0005524
ENSGACG00000013018	GO:0035556,GO:0005622,GO:0046872,GO:0016740,GO:0004672,GO:0004674,GO:0005524,GO:0006468,GO:0000166,GO:0016301,GO:0016310,GO:0004697
ENSGACG00000013188	No GO annotation
ENSGACG00000013245	GO:0016020,GO:0006955,GO:0016021,GO:0004930,GO:0007186,GO:0007165,GO:0004950,GO:0006935,GO:0070098,GO:0016493
ENSGACG00000013319	GO:0043087
ENSGACG00000013332	GO:0016020,GO:0016021,GO:0006811,GO:0005267,GO:0071805
ENSGACG00000013408	GO:0005886,GO:0016020,GO:0016021,GO:0004930,GO:0007186,GO:0007165,GO:0001609,GO:0001973,GO:0060047,GO:0060784,GO:0061469
ENSGACG00000013573	GO:0005509,GO:0019835
ENSGACG00000013576	No GO annotation
ENSGACG00000013586	No GO annotation
ENSGACG00000013640	GO:0005509
ENSGACG00000013641	No GO annotation
ENSGACG00000013851	GO:0005525,GO:0003924
ENSGACG00000013865	GO:0006281,GO:0003684
ENSGACG00000013945	GO:0003677,GO:0003824,GO:0006284,GO:0003905
ENSGACG00000013947	GO:0046983,GO:0005737,GO:0005634,GO:0003700,GO:0006355,GO:0005667,GO:0003677
ENSGACG00000014054	GO:0046872,GO:0005576,GO:0005623,GO:0006879,GO:0015232,GO:0015886
ENSGACG00000014056	GO:0016020,GO:0016021,GO:0005623,GO:0015698,GO:0098656,GO:0006884,GO:0005225,GO:0034702
ENSGACG00000014069	GO:0016020,GO:0016021,GO:0046872,GO:0016787,GO:0008270,GO:0004222,GO:0008237,GO:0006508,GO:0008233,GO:0031012,GO:0030335,GO:0009948,GO:0030010,GO:0030307,GO:0042074,GO:0051216,GO:0060026,GO:0060027
ENSGACG00000014119	GO:0016020,GO:0016021
ENSGACG00000014191	GO:0008083,GO:0010469,GO:0005576,GO:0005104,GO:0008543,GO:0002088,GO:0007420,GO:0008284,GO:0031290,GO:0043010,GO:0048665,GO:0048709,GO:0050769,GO:0060041
ENSGACG00000014265	GO:0016020,GO:0007165,GO:0005525,GO:0003924,GO:0005246,GO:0071542
ENSGACG00000014267	GO:0016020,GO:0016021
ENSGACG00000014326	No GO annotation
ENSGACG00000014380	GO:0005622
ENSGACG00000014488	GO:0005524,GO:0006355,GO:0005634,GO:0016817,GO:0016887,GO:0016514,GO:0006338,GO:0042393
ENSGACG00000014519	GO:0016020,GO:0016021
ENSGACG00000014530	GO:0005524,GO:0000166,GO:0016874,GO:0009435,GO:0006807,GO:0003952
ENSGACG00000014536	GO:0016020,GO:0016021
ENSGACG00000014598	GO:0016020,GO:0016021,GO:0050776,GO:0043031
ENSGACG00000014602	No GO annotation
ENSGACG00000014608	GO:0003677,GO:0003700,GO:0006355,GO:0008013,GO:0007420,GO:0046686,GO:0051597,GO:0060070,GO:0005667
ENSGACG00000014615	GO:0008233,GO:0006508
ENSGACG00000014640	GO:0005524,GO:0015991,GO:0033180,GO:1902600,GO:0046034
ENSGACG00000014645	GO:0016020
ENSGACG00000014695	No GO annotation
ENSGACG00000014698	No GO annotation
ENSGACG00000014760	GO:0046983,GO:0046983,GO:0003700,GO:0043565,GO:0009887,GO:0030154,GO:0031016,GO:0031017,GO:0035881,GO:0045893
ENSGACG00000014855	GO:0006955,GO:0005044,GO:0006898,GO:0030247
ENSGACG00000014886	No GO annotation
ENSGACG00000014932	No GO annotation
ENSGACG00000014989	GO:0030036,GO:0005523,GO:0051694,GO:0048821
ENSGACG00000015009	GO:0016020,GO:0007165,GO:0000166,GO:0005525,GO:0003924
ENSGACG00000015026	GO:0016020,GO:0016021
ENSGACG00000015030	GO:0046872,GO:0008270,GO:0005622
ENSGACG00000015037	GO:0046872,GO:0004114,GO:0008081,GO:0016787,GO:0007165
ENSGACG00000015039	GO:0006355,GO:0003690
ENSGACG00000015041	GO:0016020,GO:0016021,GO:0004930,GO:0007186
ENSGACG00000015133	GO:0016020,GO:0016021
ENSGACG00000015134	GO:0016020,GO:0016021
ENSGACG00000015160	GO:0005634,GO:0003677,GO:0006355,GO:0043565,GO:0021520
ENSGACG00000015175	GO:0016020,GO:0016021
ENSGACG00000015259	GO:0005634,GO:0003677,GO:0003700,GO:0006355,GO:0043565,GO:0006351,GO:0007507
ENSGACG00000015306	No GO annotation
ENSGACG00000015311	GO:0016020,GO:0016021,GO:0004930,GO:0007186,GO:0004888,GO:0007166
ENSGACG00000015319	GO:0016020,GO:0016021
ENSGACG00000015330	No GO annotation
ENSGACG00000015354	GO:0016020,GO:0016021,GO:0016787,GO:0004721,GO:0004725,GO:0016791,GO:0006470,GO:0016311,GO:0035335
ENSGACG00000015368	GO:0005886,GO:0016020,GO:0031225,GO:0062023,GO:0009966,GO:0046658
ENSGACG00000015393	GO:0005622,GO:0007264,GO:0000166,GO:0005525,GO:0003924
ENSGACG00000015415	No GO annotation
ENSGACG00000015457	GO:0005525,GO:0003924
ENSGACG00000015469	GO:0016020,GO:0016021,GO:0020037,GO:0055114,GO:0098869,GO:0004096
ENSGACG00000015504	GO:0005737,GO:0008270,GO:0005524,GO:0003677,GO:0016787,GO:0000184,GO:0004386,GO:0000956,GO:0043009
ENSGACG00000015509	GO:0006508,GO:0008233,GO:0005829,GO:0016920
ENSGACG00000015625	GO:0005886,GO:0016020,GO:0007186,GO:0007165,GO:0003924,GO:0005834
ENSGACG00000015640	GO:0016020,GO:0016021
ENSGACG00000015714	GO:0007165
ENSGACG00000015969	GO:0046983,GO:0005634,GO:0003677,GO:0006355,GO:0006351
ENSGACG00000015983	GO:0016020,GO:0016021,GO:0022900,GO:1902600,GO:0005739,GO:0005743,GO:0004129,GO:0021522,GO:0048568
ENSGACG00000015989	No GO annotation
ENSGACG00000015994	GO:0016020,GO:0016021,GO:0015165,GO:0090481,GO:0000139
ENSGACG00000016007	No GO annotation
ENSGACG00000016025	GO:0005509
ENSGACG00000016035	GO:0035556,GO:0005622,GO:0016740,GO:0004672,GO:0004674,GO:0005524,GO:0006468,GO:0000166,GO:0016301,GO:0016310,GO:0000287
ENSGACG00000016043	No GO annotation
ENSGACG00000016069	GO:0016020,GO:0016021,GO:0006813,GO:0071805,GO:0015269
ENSGACG00000016071	GO:0005622,GO:0016740,GO:0000166,GO:0005524,GO:0016301,GO:0016310,GO:0046854,GO:0048015,GO:0016303,GO:0036092,GO:0046934
ENSGACG00000016097	GO:0020037,GO:0055114,GO:0008217,GO:0006979,GO:0098869,GO:0001516,GO:0006954,GO:0004601,GO:0004666,GO:0019371
ENSGACG00000016105	GO:0016020,GO:0016021
ENSGACG00000016143	GO:0005622,GO:0007264,GO:0000166,GO:0005525,GO:0003924
ENSGACG00000016144	GO:0005737,GO:0046872,GO:0007088,GO:0030218,GO:0060218
ENSGACG00000016185	No GO annotation
ENSGACG00000016259	GO:0004672,GO:0005524,GO:0006468
ENSGACG00000016296	GO:0016020,GO:0016021,GO:0004930,GO:0007186
ENSGACG00000016297	GO:0016020,GO:0016021,GO:0009416,GO:0030318,GO:0043473,GO:0048066
ENSGACG00000016432	GO:0016567,GO:0035556,GO:0005622
ENSGACG00000016445	GO:0006836,GO:0019905,GO:0046928,GO:0043195
ENSGACG00000016454	GO:0016791,GO:0006470,GO:0016311,GO:0008138
ENSGACG00000016473	GO:0016020,GO:0016021,GO:0046872,GO:0004925,GO:0038161
ENSGACG00000016509	GO:0007165
ENSGACG00000016545	No GO annotation
ENSGACG00000016570	GO:0051082,GO:0006457
ENSGACG00000016578	GO:0016020,GO:0016021,GO:0016740,GO:0016757,GO:0016758,GO:0015020
ENSGACG00000016601	GO:0016020,GO:0016021
ENSGACG00000016617	GO:0046983,GO:0003676
ENSGACG00000016625	GO:0016020,GO:0016021,GO:0055085,GO:0008381
ENSGACG00000016657	GO:0005737,GO:0005856,GO:0003779,GO:0034314,GO:0005885,GO:0030833,GO:0015629,GO:0002574,GO:0030217
ENSGACG00000016724	GO:0005622,GO:0046872,GO:0007165,GO:0008270,GO:0004842,GO:0042981,GO:0005164,GO:0033209,GO:0046328,GO:0007250,GO:0051865
ENSGACG00000016764	GO:0016020,GO:0016021,GO:0031224
ENSGACG00000016788	No GO annotation
ENSGACG00000016790	GO:0008180
ENSGACG00000016823	GO:0008083,GO:0010469,GO:0005576
ENSGACG00000016837	GO:0070530
ENSGACG00000016844	GO:0005509
ENSGACG00000016847	GO:0005615,GO:0005509,GO:0062023,GO:0005518,GO:0030218,GO:0030916,GO:0032474,GO:0048752,GO:0051216,GO:0060037
ENSGACG00000016858	GO:0005622,GO:0005634,GO:0005737,GO:0003700,GO:0006355,GO:0005667,GO:0003677,GO:0007179
ENSGACG00000016890	GO:0003676,GO:0042662,GO:0042665
ENSGACG00000016900	GO:0016020,GO:0016021,GO:0043085,GO:0008047,GO:0006691
ENSGACG00000016910	No GO annotation
ENSGACG00000016974	GO:0016020,GO:0016021,GO:0006811,GO:0005267,GO:0071805
ENSGACG00000017019	GO:0016020,GO:0016021,GO:0004930,GO:0007186,GO:0007165,GO:0005044,GO:0006898,GO:0004950,GO:0006935,GO:0070098,GO:0019956
ENSGACG00000017036	GO:0046872
ENSGACG00000017051	GO:0016020,GO:0016021
ENSGACG00000017119	GO:0016020,GO:0016021,GO:0004930,GO:0007186,GO:0007165,GO:0060182,GO:0001702,GO:0007369,GO:0007507,GO:0008078,GO:0016477,GO:0035479,GO:0035987,GO:0048738,GO:0060183,GO:0090162,GO:1900107
ENSGACG00000017120	No GO annotation
ENSGACG00000017134	No GO annotation
ENSGACG00000017173	GO:0046872,GO:0004114,GO:0008081,GO:0016787,GO:0007165
ENSGACG00000017185	GO:0001654,GO:0002088,GO:0043010,GO:0048048,GO:0048701,GO:0060041,GO:0005634,GO:0005737
ENSGACG00000017206	GO:0016740,GO:0008168,GO:0032259,GO:0006479
ENSGACG00000017241	GO:0042981,GO:0006915,GO:0051092,GO:0005737,GO:0032449
ENSGACG00000017244	GO:0016020,GO:0016021,GO:0034220,GO:0005261,GO:0098655
ENSGACG00000017274	GO:0008270,GO:0005634
ENSGACG00000017277	GO:0005509
ENSGACG00000017280	GO:0005576,GO:0005581
ENSGACG00000017282	GO:0046872,GO:0008270,GO:0009056
ENSGACG00000017366	GO:0051015,GO:0017053
ENSGACG00000017409	GO:0016021,GO:0003824,GO:0004467,GO:0031957,GO:0001676,GO:0015908
ENSGACG00000017424	GO:0016020,GO:0016021
ENSGACG00000017460	GO:0016740,GO:0005524,GO:0000166,GO:0005739,GO:0016301,GO:0016310,GO:0005525,GO:0005759,GO:0004017,GO:0016776,GO:0019205,GO:0006139,GO:0006172,GO:0046033,GO:0046940,GO:0046899,GO:0046039,GO:0046041,GO:0030097,GO:0061515
ENSGACG00000017503	GO:0005634,GO:0003677,GO:0003700,GO:0006355,GO:0043565,GO:0006351
ENSGACG00000017550	GO:0030097,GO:0030218,GO:0060319,GO:0070989,GO:0098508
ENSGACG00000017561	No GO annotation
ENSGACG00000017564	No GO annotation
ENSGACG00000017621	GO:0032474,GO:0060271,GO:0061371
ENSGACG00000017630	No GO annotation
ENSGACG00000017637	GO:0016020,GO:0016021,GO:0055085
ENSGACG00000017681	No GO annotation
ENSGACG00000017715	GO:0055114,GO:0098869,GO:0051920
ENSGACG00000017741	GO:0046872,GO:0008270,GO:0005634,GO:0003677
ENSGACG00000017788	GO:0016020,GO:0016021,GO:0005887,GO:0005524,GO:0005216,GO:0006811,GO:0098655,GO:0060079,GO:0098794,GO:0001614,GO:0004931,GO:0033198,GO:0035590,GO:0006812,GO:0022008,GO:0051291,GO:0005887
ENSGACG00000017805	GO:0005886,GO:0016020,GO:0016021,GO:0005216,GO:0006811,GO:0038023,GO:0034220,GO:0004970,GO:0035235
ENSGACG00000017868	GO:0008283,GO:0043066,GO:0048598,GO:0048839
ENSGACG00000017903	GO:0016020,GO:0016021,GO:0004930,GO:0007186,GO:0007165,GO:0005886,GO:0004995,GO:0007217
ENSGACG00000017914	GO:0016020,GO:0016021,GO:0007155,GO:0005509,GO:0007156,GO:0005886
ENSGACG00000017940	No GO annotation
ENSGACG00000017970	GO:0016020
ENSGACG00000018001	No GO annotation
ENSGACG00000018022	GO:0008146,GO:0016787,GO:0015016
ENSGACG00000018068	No GO annotation
ENSGACG00000018076	GO:0005622,GO:0016740,GO:0004672,GO:0005524,GO:0006468,GO:0000166,GO:0016301,GO:0016310,GO:0004674,GO:0000165,GO:0004707
ENSGACG00000018090	GO:0005737,GO:0000166,GO:0005525,GO:0003924,GO:0003746,GO:0006414
ENSGACG00000018106	GO:0000166,GO:0005524,GO:0003824,GO:0016874,GO:0004356,GO:0006542,GO:0006807
ENSGACG00000018113	GO:0016020
ENSGACG00000018124	GO:0046872
ENSGACG00000018133	GO:0016020,GO:0016021
ENSGACG00000018159	GO:0016020,GO:0016021,GO:0006811,GO:0055085,GO:0005739,GO:0034220,GO:0031966,GO:0015075
ENSGACG00000018188	GO:0000166,GO:0005524
ENSGACG00000018197	No GO annotation
ENSGACG00000018209	GO:0046872,GO:0008270,GO:0005634,GO:0003677,GO:0003700,GO:0006355,GO:0003707,GO:0043565,GO:0006351,GO:0005496,GO:0004883,GO:0019222,GO:0033555,GO:0036367,GO:0042921,GO:0043009,GO:0043402,GO:0045893,GO:0048512,GO:0048703,GO:0050801,GO:0051384,GO:0051414,GO:0055074,GO:0055078,GO:0070509,GO:0071548,GO:0120029,GO:1902036,GO:0005737
ENSGACG00000018212	GO:0016020,GO:0035556,GO:0005622,GO:0016021,GO:0016740,GO:0007165,GO:0000166,GO:0005524,GO:0016301,GO:0016310,GO:0003951,GO:0004143,GO:0007205
ENSGACG00000018219	GO:0005634
ENSGACG00000018241	GO:0016020,GO:0016021,GO:0008373,GO:0016740,GO:0016757,GO:0006486,GO:0097503,GO:0005794,GO:0007517,GO:0046716
ENSGACG00000018247	GO:0046872
ENSGACG00000018260	No GO annotation
ENSGACG00000018293	GO:0005634,GO:0003677,GO:0006355,GO:0043565
ENSGACG00000018379	GO:0055114,GO:0004602,GO:0006979,GO:0098869,GO:0016491
ENSGACG00000018383	GO:0005869
ENSGACG00000018387	GO:0016020,GO:0016021
ENSGACG00000018390	GO:0016020,GO:0016021,GO:0004930,GO:0007186,GO:0007165
ENSGACG00000018396	GO:0005886,GO:0016020,GO:0016021,GO:0005216,GO:0006811,GO:0030054,GO:0045202,GO:0034220,GO:0004888,GO:0005230,GO:0022848,GO:0060078,GO:0060079,GO:0045211
ENSGACG00000018422	GO:0003676,GO:0003723,GO:0003730,GO:0045182,GO:0006417
ENSGACG00000018446	GO:0016020,GO:0016021,GO:0055085,GO:0005509,GO:0022857,GO:0005743
ENSGACG00000018447	GO:0071209
ENSGACG00000018579	GO:0016020,GO:0016021,GO:0004930,GO:0007186,GO:0004974,GO:0061737
ENSGACG00000018656	GO:0005886,GO:0016020,GO:0031225,GO:0062023,GO:0009966,GO:0046658,GO:0001503,GO:0001702,GO:0001958,GO:0003379,GO:0008104,GO:0009826,GO:0014812,GO:0030166,GO:0030198,GO:0030334,GO:0030903,GO:0036342,GO:0042074,GO:0051216,GO:0055001,GO:0055002,GO:0060026,GO:0060027,GO:0060028,GO:0060030,GO:0060536
ENSGACG00000018675	GO:0005634,GO:0003677,GO:0006355,GO:0043565
ENSGACG00000018696	GO:0016020,GO:0016021,GO:0003824
ENSGACG00000018734	GO:0016787,GO:0000290
ENSGACG00000018742	GO:0003676,GO:0003723,GO:0007420,GO:0014036,GO:0021905,GO:0048755,GO:0048812,GO:0050890,GO:0051216,GO:0090365,GO:0005634
ENSGACG00000018757	GO:0016020,GO:0016021
ENSGACG00000018763	GO:0005634,GO:0003700,GO:0006355,GO:0003677,GO:0006351,GO:0044212,GO:0008283
ENSGACG00000018795	GO:0005739,GO:0019843,GO:0043024,GO:0032543
ENSGACG00000018834	No GO annotation
ENSGACG00000018882	GO:0016787,GO:0006629,GO:0016042
ENSGACG00000018901	No GO annotation
ENSGACG00000018938	GO:0055117
ENSGACG00000018951	GO:0005634,GO:0004861,GO:0007050,GO:0007346,GO:0045736,GO:0072331
ENSGACG00000019096	No GO annotation
ENSGACG00000019121	GO:0005634,GO:0003700,GO:0006355,GO:0003677,GO:0043565
ENSGACG00000019136	GO:0016020,GO:0016021,GO:0007165,GO:0017154,GO:0071526
ENSGACG00000019215	No GO annotation
ENSGACG00000019240	GO:0016020,GO:0016021
ENSGACG00000019325	GO:0005509,GO:0007224,GO:0048747,GO:0060215,GO:0005886
ENSGACG00000019411	GO:0016020,GO:0016021,GO:0004930,GO:0007186
ENSGACG00000019430	GO:0016020,GO:0016021
ENSGACG00000019431	No GO annotation
ENSGACG00000019435	GO:0005127,GO:0043524,GO:0070120
ENSGACG00000019441	GO:0016020,GO:0016021,GO:0005216,GO:0005244,GO:0005249,GO:0005267,GO:0006811,GO:0006813,GO:0034765,GO:0051260,GO:0055085,GO:0071805,GO:0008076
ENSGACG00000019447	GO:0005576
ENSGACG00000019455	GO:0016787,GO:0004104
ENSGACG00000019459	GO:0005634,GO:0006334,GO:0001878
ENSGACG00000019463	GO:0016020,GO:0016021,GO:0016740,GO:0016746,GO:0015095,GO:1903830,GO:0019706,GO:0016409,GO:0007409
ENSGACG00000019490	No GO annotation
ENSGACG00000019509	GO:0016020,GO:0046983,GO:0016021,GO:0061588
ENSGACG00000019512	No GO annotation
ENSGACG00000019541	GO:0016020,GO:0016021,GO:0005509
ENSGACG00000019560	No GO annotation
ENSGACG00000019667	GO:0048786
ENSGACG00000019680	GO:0008270,GO:0070290
ENSGACG00000019728	GO:0046872,GO:0008270,GO:0005622
ENSGACG00000019759	GO:0016020,GO:0016021
ENSGACG00000019820	GO:0046872
ENSGACG00000019859	GO:0016740
ENSGACG00000019860	No GO annotation
ENSGACG00000019916	GO:0005543
ENSGACG00000019930	GO:0016020,GO:0010469,GO:0005576,GO:0016021,GO:0005179,GO:0005128,GO:0014823,GO:0030097,GO:0043249,GO:0048793,GO:0048823,GO:0048471
ENSGACG00000019931	GO:0016787,GO:0005634,GO:0005730,GO:0003676,GO:0008033,GO:0004526,GO:0090502
ENSGACG00000019966	GO:0016020,GO:0016021
ENSGACG00000020004	GO:0016787,GO:0005524,GO:0000166,GO:0004386,GO:0003676
ENSGACG00000020077	GO:0005634,GO:0006355,GO:0003677
ENSGACG00000020110	GO:0008270,GO:0003676
ENSGACG00000020116	GO:0016020,GO:0016021
ENSGACG00000020120	GO:0005634,GO:0003677,GO:0006355,GO:0043565
ENSGACG00000020142	GO:0016491,GO:0055114,GO:0004800,GO:0042446,GO:0000003,GO:0009725,GO:0043009,GO:0048066,GO:0048589,GO:0061074
ENSGACG00000020148	No GO annotation
ENSGACG00000020185	GO:0016020,GO:0016021
ENSGACG00000020205	GO:0003676
ENSGACG00000020225	GO:0046872,GO:0008270
ENSGACG00000020267	No GO annotation
ENSGACG00000020297	GO:0016020,GO:0016021,GO:0016192
ENSGACG00000020314	GO:0016020,GO:0016021,GO:0007155,GO:0005509,GO:0007156,GO:0005886
ENSGACG00000020338	GO:0046983,GO:0005737,GO:0005634,GO:0003700,GO:0006355,GO:0005667,GO:0003677,GO:0003690,GO:0007623,GO:0009416,GO:0009648
ENSGACG00000020348	GO:0016020,GO:0016021,GO:0006811,GO:0005267,GO:0071805
ENSGACG00000020349	GO:0046872,GO:0016787,GO:0004721,GO:0006470,GO:0003824,GO:0000287,GO:0030145,GO:0004722,GO:0043169
ENSGACG00000020371	GO:0016020,GO:0016021
ENSGACG00000020417	GO:0004672,GO:0005524,GO:0006468
ENSGACG00000020422	GO:0016020,GO:0016021
ENSGACG00000020432	GO:0046872
ENSGACG00000020490	No GO annotation
ENSGACG00000020496	No GO annotation
ENSGACG00000020501	GO:0005886,GO:0016020,GO:0016021,GO:0005198,GO:0005923,GO:0030054
ENSGACG00000020538	GO:0005886,GO:0016020,GO:0016021,GO:0004930,GO:0007186,GO:0007165,GO:0050896,GO:0004984,GO:0007608,GO:0050911
ENSGACG00000020553	GO:0016020,GO:0005615,GO:0016021,GO:0008543,GO:0005975,GO:0004553,GO:0007568,GO:0008286
ENSGACG00000020586	GO:0005886,GO:0016020,GO:0016021,GO:0004930,GO:0007186,GO:0007165
ENSGACG00000020610	GO:0016020,GO:0016021,GO:0055085,GO:0022857,GO:0010821
ENSGACG00000020638	GO:0016020,GO:0016021,GO:0005783,GO:0005789,GO:0016757
ENSGACG00000020661	GO:0016020,GO:0016021
ENSGACG00000020682	GO:0005524,GO:0046961,GO:0015991,GO:0033180,GO:1902600,GO:0046034,GO:0016324
ENSGACG00000020686	GO:0016757,GO:0005975
ENSGACG00000020702	No GO annotation
ENSGACG00000020714	GO:0016020,GO:0016021,GO:0032051,GO:0048268,GO:0007212
ENSGACG00000020725	GO:0046872,GO:0008270,GO:0005634,GO:0003677,GO:0003700,GO:0006355,GO:0003707,GO:0043565,GO:0006351,GO:0043401
ENSGACG00000020762	GO:0016020,GO:0016021
ENSGACG00000020764	GO:0055114,GO:0016491,GO:0070988
ENSGACG00000020765	No GO annotation
ENSGACG00000020769	GO:0016020,GO:0016021,GO:0005216,GO:0006811,GO:0034220,GO:0004888,GO:0005230,GO:0045211,GO:0015276
ENSGACG00000020800	GO:0046872,GO:0008270,GO:0003676
ENSGACG00000020801	No GO annotation
ENSGACG00000020915	No GO annotation
ENSGACG00000020916	GO:0051082,GO:0006457,GO:0016272

## Sheet: Supp Table 5
Supplemental Table 5. Significantly enriched GO terms in shared hotspots
GO Term	P value	Number of Occurrences
GO:0070654	0.0001	1
GO:0006355	0	1
GO:0050935	0	1
GO:0060048	0	1
GO:0046983	0.0001	8
GO:0030154	0.0001	3
GO:0005622	0	3
GO:0032496	0	1
GO:0006585	0	1
GO:0048562	0	1
GO:0051537	0	1
GO:0007340	0.0002	3
GO:0045670	0	3
GO:0007186	0	4
GO:0050768	0	2
GO:0008090	0	1
GO:0006355	0	7
GO:0008097	0	2
GO:0070530	0	1
GO:0004930	0	4
GO:0006959	0	3
GO:1901342	0	1
GO:0004097	0	1
GO:0016679	0	1
GO:1904115	0	1
GO:0045893	0	3
GO:0045737	0.0001	1
GO:0031647	0	1
GO:0009611	0	1
GO:0035145	0	1
GO:0004056	0	1
GO:0032438	0.0003	1
GO:0008121	0.0001	1
GO:0042450	0	1
GO:1903779	0	1

## Sheet: Supp Table 6
Supplemental Table 6. Significantly enriched GO terms in Puget Sound Population-Specific Hotspots
GO Term	P value	Number of Occurrences
GO:0035238	0	1
GO:0015232	0	2
GO:0008277	0	1
GO:0004844	0	1
GO:0016776	0	1
GO:0090503	0	1
GO:0048755	0	1
GO:0051291	0	1
GO:0071209	0	1
GO:0006355	0	7
GO:0003905	0	1
GO:0060183	0	1
GO:0019222	0	1
GO:0070988	0	2
GO:0030619	0	2
GO:0033209	0	2
GO:0005622	0	31
GO:0000003	0	1
GO:0006101	0	2
GO:0021905	0	1
GO:0090024	0	1
GO:0000398	0	1
GO:0003952	0	1
GO:0032449	0	1
GO:0008391	0	1
GO:0016758	0	2
GO:0102567	0	1
GO:0016810	0	1
GO:0003379	0	1
GO:0005744	0	1
GO:0051539	0	2
GO:0004108	0	2
GO:0045892	0	1
GO:0042921	0	1
GO:0046934	0	1
GO:0006003	0	2
GO:0005128	0	1
GO:0001609	0	1
GO:0050862	0	1
GO:0000811	0	1
GO:0010420	0	1
GO:0000184	0	1
GO:0019371	0	3
GO:0097485	0	1
GO:0097196	0	1
GO:0060182	0	1
GO:0004114	0	3
GO:0102568	0	1
GO:0016616	0	1
GO:0048937	0	1
GO:2000045	0	1
GO:0008689	0	1
GO:0046912	0	2
GO:0043024	0	2
GO:0035589	0	1
GO:0045028	0	1
GO:0031102	0	1
GO:0008425	0	1
GO:0043195	0	1
GO:0016627	0	1
GO:0016492	0	3
GO:0051384	0	1
GO:0033578	0	1
GO:0016705	0	9
GO:1904983	0	1
GO:0045893	0	4
GO:0033180	0	3

## Sheet: Supp Table 7
Supplemental Table 7. Significantly enriched GO terms in Lake Washington Population-Specific hotspots
GO Term	P value	Number of Occurrences
GO:0030326	0	1
GO:0016772	0	1
GO:0080101	0	1
GO:0004980	0	1
GO:0004114	0	1
GO:0042383	0	2
GO:0044381	0	1
GO:0042699	0	2
GO:0034626	0	1
GO:0004820	0	1
GO:0005622	0	11
GO:0008170	0	2
GO:0016757	0	8
GO:0004963	0	2
GO:0070679	0	1
GO:0019367	0	1
GO:0051311	0	1
GO:0045892	0	2
GO:0016810	0	1
GO:0033179	0	2
GO:0048842	0	1
GO:0006656	0	1
GO:0005952	0	3
GO:0042068	0	1
GO:0000799	0	1
GO:0048018	0	1
GO:0003197	0	1
GO:0051539	0	1
GO:0045648	0	1
GO:0006355	0	20
GO:2000472	0	1
GO:0048659	0	1

## Sheet: Supp Table 8
Supplemental Table 8. GO terms shared between hotspot pools.
Hotspot Pools	GO IDs
Shared hotspots and Population-specific hotspots for Lake Washington and Puget Sound	GO:0005622
Shared hotspots and Lake Washington population-specific hotspots	GO:0005622;GO:0006355
Shared hotspots and Puget Sound population-specific hotspots	GO:0005622; GO:0045893; GO:0006351
Lake Washington and Puget Sound population-specific hotspots	GO:0005622; GO:0051539; GO:0045892; GO:0004114; GO:0016810

[truncated: 2 more sheets: Supp Table 9, Supp Table 10]
